# Supplementary material for: An integrated approach for the benthic habitat mapping based on innovative surveying technologies and ecosystem functioning measurements
Source: Sci Rep. 2024 Mar 11;14:5888. doi: 10.1038/s41598-024-56662-6 (PMC10928125; doi:10.1038/s41598-024-56662-6)
Supplement: Supplementary file 1 — Supplementary Table 1. [file 41598_2024_56662_MOESM1_ESM.csv]

LEGEND
Title	Echosounder data acquired through USV (EchoBoat, Seafloor Systems Inc.) and analysed through Visual Aquatic software (BioSonics Inc.)
First and second column	Geographical coordinates (WGS84)
Third column	Sea bottom detph (m)
Fourth column	Height of the seagrass Posidonia oceanica (m)
Fifth column	Coverage of the seagrass Posidonia oceanica (%)
Longitude_(E)	Latitude_(N)	Bottom_depth_(m)	P_oceanica_height_(m)	P_oceanica_coverage_(%)
11.79953613	42.08063835	-8.26	0.43	43.68
11.79954545	42.08064407	-8.14	0.43	44.2
11.7995268	42.08063264	-8.32	0.43	42.92
11.79951748	42.08062693	-8.31	0.43	41.91
11.79955478	42.08064978	-7.99	0.41	41.52
11.79950815	42.08062122	-8.22	0.41	38.92
11.79956411	42.08065549	-7.96	0.39	38.9
11.79949882	42.0806155	-8.09	0.38	35.83
11.80210647	42.07575779	-7.75	0.38	37.37
11.8020973	42.07575195	-7.69	0.38	37.4
11.80211565	42.07576363	-7.82	0.38	37.31
11.80208812	42.0757461	-7.62	0.38	37.41
11.80212483	42.07576947	-7.89	0.37	37.05
11.80031376	42.08025861	-8.28	0.37	38.16
11.80032311	42.08026432	-8.36	0.37	37.49
11.79957343	42.0806612	-7.97	0.37	36.49
11.80207894	42.07574026	-7.55	0.37	36.95
11.80030441	42.0802529	-8.23	0.37	38.29
11.80033246	42.08027002	-8.52	0.37	36.75
11.79587333	42.08129869	-11.2	0.36	24.31
11.79588271	42.08130437	-11.19	0.36	24.03
11.79586394	42.08129301	-11.23	0.36	24.67
11.7994895	42.08060979	-7.86	0.36	33.03
11.79589209	42.08131005	-11.18	0.36	23.76
11.8003418	42.08027573	-8.57	0.36	35.46
11.802134	42.07577531	-7.98	0.36	35.73
11.79590147	42.08131573	-11.18	0.36	23.5
11.80206977	42.07573442	-7.48	0.36	35.62
11.80029506	42.08024719	-8.2	0.36	36.84
11.79585456	42.08128733	-11.28	0.36	25.05
11.79591085	42.08132142	-11.19	0.36	23.26
11.79958276	42.08066692	-8.04	0.35	34.3
11.79592024	42.0813271	-11.18	0.35	23.03
11.79584518	42.08128165	-11.35	0.35	25.37
11.79811562	42.08265644	-6.97	0.35	16.29
11.80035115	42.08028144	-8.48	0.35	33.74
11.80214318	42.07578116	-8.08	0.35	34.47
11.80206059	42.07572858	-7.41	0.35	34.39
11.79592962	42.08133278	-11.16	0.35	22.77
11.80028571	42.08024149	-8.18	0.35	35.32
11.7958358	42.08127597	-11.43	0.34	25.64
11.798125	42.08266212	-6.91	0.34	15.7
11.79948017	42.08060408	-7.53	0.34	30.53
11.79810624	42.08265076	-7.09	0.34	16.84
11.79663326	42.08175885	-7.65	0.34	39.68
11.80236873	42.08070758	-4.89	0.34	44
11.80237805	42.08071331	-4.94	0.34	43.4
11.79582642	42.08127029	-11.53	0.34	25.85
11.80235942	42.08070184	-4.83	0.34	44.4
11.803839	42.07757217	-8.59	0.34	37.77
11.79662387	42.08175317	-7.65	0.34	39.12
11.79664264	42.08176454	-7.66	0.34	38.65
11.80284069	42.07693064	-9.72	0.34	47.62
11.80382984	42.07756628	-8.64	0.34	37.57
11.80284985	42.07693653	-9.71	0.34	47.21
11.80384816	42.07757805	-8.56	0.34	37.57
11.80205141	42.07572274	-7.37	0.34	33.25
11.8023501	42.0806961	-4.77	0.34	44.62
11.80285901	42.07694242	-9.69	0.34	46.69
11.80283153	42.07692476	-9.72	0.34	47.64
11.80215235	42.075787	-8.18	0.33	33.27
11.80286816	42.0769483	-9.68	0.33	46.17
11.80282237	42.07691887	-9.72	0.33	47.76
11.79813438	42.0826678	-6.96	0.33	15.09
11.79959209	42.08067263	-8.11	0.33	32.33
11.79665202	42.08177022	-7.69	0.33	37.57
11.80287732	42.07695419	-9.66	0.33	45.66
11.79809686	42.08264508	-7.26	0.33	17.33
11.79581704	42.08126461	-11.63	0.33	26.01
11.80288648	42.07696007	-9.64	0.33	45.15
11.8003605	42.08028714	-8.3	0.33	32.07
11.80281321	42.07691299	-9.71	0.33	47.69
11.80027636	42.08023578	-8.22	0.33	33.73
11.80238737	42.08071905	-5.01	0.33	40.05
11.80289564	42.07696596	-9.62	0.33	44.65
11.80382068	42.0775604	-8.69	0.33	36.97
11.8029048	42.07697184	-9.6	0.33	44.16
11.80234078	42.08069036	-4.7	0.33	44.64
11.80291396	42.07697773	-9.57	0.33	43.68
11.80292312	42.07698361	-9.55	0.33	43.21
11.80385732	42.07758394	-8.56	0.33	36.92
11.80293228	42.0769895	-9.52	0.33	42.74
11.80295059	42.07700127	-9.49	0.33	41.82
11.80294143	42.07699539	-9.5	0.33	42.28
11.80280405	42.0769071	-9.72	0.33	47.47
11.80295975	42.07700716	-9.47	0.33	41.32
11.79661449	42.08174749	-7.65	0.33	37.61
11.79526215	42.08574379	-5.52	0.33	20.95
11.79527192	42.08574911	-5.43	0.33	20.98
11.79525239	42.08573848	-5.56	0.33	21
11.79524263	42.08573316	-5.64	0.33	21.08
11.80296891	42.07701304	-9.44	0.33	40.79
11.80279489	42.07690122	-9.73	0.33	47.22
11.79523286	42.08572785	-5.81	0.33	21.24
11.79528168	42.08575443	-5.33	0.33	21.35
11.7952231	42.08572253	-5.96	0.33	21.64
11.79218674	42.08406933	-8.32	0.33	32.91
11.79521334	42.08571722	-6.05	0.33	21.95
11.80297807	42.07701893	-9.4	0.33	40.23
11.79529144	42.08575974	-5.28	0.33	21.74
11.80278574	42.07689533	-9.76	0.33	46.96
11.79808747	42.0826394	-7.41	0.33	17.76
11.79520357	42.0857119	-6.09	0.33	22.18
11.79580765	42.08125892	-11.73	0.33	26.11
11.7951157	42.08566406	-6.14	0.33	20.55
11.79519381	42.08570658	-6.06	0.33	22.33
11.79512546	42.08566938	-6.13	0.33	21.06
11.79518404	42.08570127	-6.04	0.33	22.4
11.79513523	42.08567469	-6.1	0.33	21.49
11.7966614	42.0817759	-7.73	0.33	35.86
11.80204224	42.07571689	-7.33	0.33	32.22
11.795939	42.08133846	-11.13	0.33	21.72
11.79517428	42.08569595	-6.06	0.33	22.38
11.79514499	42.08568001	-6.07	0.33	21.84
11.79516452	42.08569064	-6.06	0.33	22.28
11.79515475	42.08568532	-6.06	0.33	22.1
11.79530121	42.08576506	-5.25	0.33	22.14
11.80277658	42.07688945	-9.79	0.33	46.67
11.80298723	42.07702481	-9.37	0.33	39.64
11.79510594	42.08565874	-6.15	0.33	20.09
11.80239668	42.08072479	-5.11	0.32	36.36
11.79531097	42.08577037	-5.22	0.32	22.56
11.80276742	42.07688356	-9.84	0.32	46.36
11.80299639	42.0770307	-9.32	0.32	39.06
11.80381153	42.07755451	-8.75	0.32	35.97
11.80216153	42.07579284	-8.33	0.32	32.13
11.79408992	42.08692346	-4.41	0.32	18.35
11.79814377	42.08267348	-7.08	0.32	14.45
11.80275826	42.07687767	-9.9	0.32	46.02
11.80300555	42.07703658	-9.29	0.32	38.46
11.79954829	42.08256893	-6.35	0.32	18.29
11.79407966	42.08691869	-4.49	0.32	18.36
11.79532073	42.08577569	-5.19	0.32	23
11.80233146	42.08068462	-4.7	0.32	42.77
11.79410018	42.08692822	-4.31	0.32	18.53
11.79807809	42.08263372	-7.49	0.32	18.12
11.7940694	42.08691393	-4.56	0.32	18.38
11.8030147	42.07704247	-9.26	0.32	37.86
11.79411045	42.08693298	-4.21	0.32	18.8
11.80487397	42.07823722	-6.91	0.32	12.03
11.8027491	42.07687179	-9.97	0.32	45.67
11.79947084	42.08059837	-7.2	0.32	28.33
11.79579827	42.08125324	-11.81	0.32	26.15
11.79660511	42.08174181	-7.65	0.32	36.18
11.80308798	42.07708955	-9.44	0.32	32.78
11.80302386	42.07704836	-9.25	0.32	37.25
11.80246435	42.07598563	-9.75	0.32	36.22
11.79412071	42.08693774	-4.1	0.32	19.08
11.7953305	42.085781	-5.16	0.32	23.45
11.79405914	42.08690917	-4.63	0.32	18.4
11.80273994	42.0768659	-10.04	0.32	45.29
11.80307882	42.07708367	-9.39	0.32	33.44
11.80303302	42.07705424	-9.24	0.32	36.63
11.79413097	42.0869425	-3.97	0.32	19.36
11.80306966	42.07707778	-9.35	0.32	34.09
11.80304218	42.07706013	-9.26	0.32	36.01
11.80309713	42.07709544	-9.47	0.32	31.99
11.79953902	42.08256317	-6.22	0.32	18.2
11.8030605	42.0770719	-9.32	0.32	34.74
11.80305134	42.07706601	-9.28	0.32	35.38
11.79414123	42.08694726	-3.85	0.32	19.64
11.80245518	42.07597978	-9.94	0.32	35.98
11.79404887	42.08690441	-4.71	0.32	18.43
11.80273078	42.07686002	-10.12	0.32	44.89
11.80026701	42.08023007	-8.31	0.32	32.06
11.80247353	42.07599147	-9.5	0.32	35.31
11.80036985	42.08029285	-8.09	0.32	30.46
11.79534026	42.08578632	-5.13	0.32	23.92
11.79806871	42.08262804	-7.5	0.32	18.41
11.802406	42.08073053	-5.21	0.32	32.88
11.80272162	42.07685413	-10.2	0.32	44.47
11.79217698	42.08406401	-8.61	0.32	30.9
11.80283012	42.0754157	-8.14	0.32	30.1
11.80203306	42.07571105	-7.31	0.32	31.28
11.80283919	42.07542166	-8.14	0.32	29.85
11.79960141	42.08067834	-8.18	0.32	30.57
11.79403861	42.08689965	-4.77	0.32	18.46
11.79535002	42.08579163	-5.09	0.32	24.41
11.80248271	42.07599731	-9.24	0.32	34.51
11.80271247	42.07684825	-10.28	0.32	43.98
11.802446	42.07597394	-10.17	0.32	35.35
11.79509617	42.08565343	-6.15	0.32	20.08
11.80284826	42.07542761	-8.16	0.32	29.86
11.80488313	42.07824311	-6.95	0.32	12.6
11.79805933	42.08262236	-7.48	0.32	18.65
11.79578889	42.08124756	-11.87	0.32	26.14
11.79952974	42.08255741	-6.06	0.32	18.17
11.80169748	42.08110325	-4.81	0.32	33.69
11.79004212	42.08691358	-10.38	0.32	19.26
11.80170683	42.08110896	-4.78	0.31	33.77
11.79803118	42.08260531	-7.26	0.31	18.96
11.80386648	42.07758982	-8.58	0.31	34.45
11.7980218	42.08259963	-7.23	0.31	18.8
11.80285734	42.07543357	-8.18	0.31	30.03
11.80270331	42.07684236	-10.37	0.31	43.37
11.79402835	42.08689489	-4.81	0.31	18.51
11.79003134	42.08690953	-10.41	0.31	18.34
11.79535979	42.08579695	-5.06	0.31	24.92
11.79804995	42.08261667	-7.45	0.31	18.81
11.79005289	42.08691764	-10.35	0.31	20.69
11.80168813	42.08109755	-4.85	0.31	33.46
11.80249188	42.07600315	-9.14	0.31	33.81
11.79804056	42.08261099	-7.37	0.31	18.92
11.80217071	42.07579868	-8.46	0.31	31.04
11.80243682	42.0759681	-10.47	0.31	34.69
11.80171618	42.08111467	-4.74	0.31	33.71
11.79955757	42.0825747	-6.45	0.31	17.9
11.79006367	42.08692169	-10.32	0.31	22.02
11.80286641	42.07543952	-8.14	0.31	30.19
11.80380237	42.07754863	-8.84	0.31	34.57
11.79483126	42.08645229	-4.74	0.31	26.66
11.80241532	42.08073626	-5.28	0.31	29.61
11.80269415	42.07683648	-10.45	0.31	42.71
11.80167878	42.08109184	-4.88	0.31	33.22
11.80310629	42.07710133	-9.5	0.31	30.93
11.79484129	42.08645732	-4.72	0.31	26.63
11.79536955	42.08580227	-5.01	0.31	25.06
11.79482124	42.08644727	-4.76	0.31	26.5
11.79952047	42.08255165	-5.95	0.31	18.15
11.80172553	42.08112037	-4.7	0.31	33.6
11.79401809	42.08689013	-4.84	0.31	18.56
11.79007444	42.08692574	-10.29	0.31	23.22
11.79481121	42.08644224	-4.78	0.31	26.3
11.79667078	42.08178158	-7.75	0.31	33.02
11.79480118	42.08643721	-4.76	0.31	26.06
11.80242765	42.07596226	-10.82	0.31	34
11.79479115	42.08643218	-4.71	0.31	25.78
11.80287548	42.07544548	-8.1	0.31	30.35
11.80068329	42.08134099	-6.89	0.31	22.32
11.80250106	42.07600899	-9.14	0.31	33.21
11.79478112	42.08642715	-4.76	0.31	25.47
11.79659573	42.08173613	-7.65	0.31	34.83
11.79840647	42.08283255	-7.81	0.31	17.87
11.79477109	42.08642213	-4.86	0.31	25.11
11.79577951	42.08124188	-11.93	0.31	26.17
11.79008522	42.0869298	-10.25	0.31	24.32
11.80069262	42.0813467	-6.84	0.31	22.52
11.79787637	42.08054281	-6.92	0.31	17.14
11.79788564	42.08054858	-7.01	0.31	16.5
11.79002057	42.08690547	-10.42	0.31	18.22
11.79476106	42.0864171	-4.89	0.31	24.72
11.80268499	42.07683059	-10.53	0.31	42
11.79537931	42.08580758	-4.96	0.31	25.2
11.79475104	42.08641207	-4.9	0.31	24.28
11.80173488	42.08112608	-4.66	0.31	33.43
11.79474101	42.08640704	-4.94	0.31	23.81
11.80166943	42.08108613	-4.91	0.31	32.96
11.80202388	42.07570521	-7.3	0.31	30.45
11.80231753	42.07589215	-10.69	0.31	29.63
11.80232671	42.075898	-10.77	0.31	29.38
11.79473098	42.08640201	-5.01	0.31	23.29
11.80067397	42.08133528	-6.95	0.31	22.34
11.80230835	42.07588631	-10.6	0.31	29.77
11.79009599	42.08693385	-10.21	0.31	25.3
11.80288456	42.07545143	-8.09	0.31	30.51
11.79400783	42.08688536	-4.84	0.31	18.6
11.79472095	42.08639699	-5.06	0.31	22.75
11.80233588	42.07590384	-10.85	0.31	29.04
11.80241847	42.07595642	-11.12	0.31	33.28
11.79538908	42.0858129	-4.94	0.31	25.43
11.80070195	42.08135242	-6.8	0.31	22.83
11.79951119	42.08254589	-5.85	0.31	18.16
11.80267583	42.0768247	-10.6	0.31	41.46
11.79789491	42.08055435	-7.06	0.31	15.78
11.80229918	42.07588047	-10.49	0.31	29.8
11.79010677	42.08693791	-10.15	0.31	26.17
11.79801242	42.08259395	-7.25	0.31	18.2
11.80174423	42.08113179	-4.64	0.31	33.21
11.79216722	42.0840587	-8.87	0.31	29.01
11.80251024	42.07601484	-9.22	0.31	32.73
11.80232215	42.08067889	-4.79	0.31	38.79
11.80486481	42.07823134	-6.89	0.31	11.75
11.79471092	42.08639196	-5.1	0.31	22.17
11.80289363	42.07545739	-8.09	0.31	30.67
11.79539884	42.08581821	-4.92	0.31	25.74
11.79815315	42.08267916	-7.31	0.31	13.95
11.79508641	42.08564811	-6.08	0.31	20.05
11.80166008	42.08108043	-4.95	0.31	32.69
11.80242464	42.080742	-5.32	0.31	26.55
11.80031648	42.07852452	-13.29	0.31	27.25
11.79577013	42.0812362	-11.96	0.31	26.31
11.79011754	42.08694196	-10.08	0.31	26.92
11.80240929	42.07595057	-11.27	0.31	32.52
11.80030721	42.07851875	-13.41	0.31	25.79
11.79399756	42.0868806	-4.86	0.31	18.63
11.7978671	42.08053704	-6.8	0.31	17.62
11.80032574	42.07853029	-13.19	0.31	28.39
11.80234506	42.07590968	-10.93	0.31	28.83
11.7954086	42.08582353	-4.92	0.31	26.14
11.80071127	42.08135813	-6.78	0.31	23.09
11.80229	42.07587463	-10.3	0.31	29.73
11.80266667	42.07681882	-10.67	0.31	41
11.80066464	42.08132957	-7.02	0.31	22.26
11.7900098	42.08690142	-10.44	0.31	18.11
11.80175358	42.0811375	-4.62	0.31	32.93
11.79594838	42.08134414	-11.08	0.31	20.51
11.8029027	42.07546334	-8.11	0.31	30.84
11.79470089	42.08638693	-5.16	0.31	21.57
11.79950192	42.08254012	-5.76	0.31	18.18
11.79012832	42.08694601	-10	0.31	27.56
11.79541837	42.08582884	-4.9	0.31	26.61
11.79549648	42.08587137	-4.66	0.31	27.33
11.79548671	42.08586605	-4.68	0.31	27.81
11.79542813	42.08583416	-4.88	0.31	27.18
11.79550624	42.08587668	-4.65	0.31	26.71
11.80081695	42.07883601	-11.44	0.31	25.96
11.79547695	42.08586074	-4.71	0.31	27.73
11.80240012	42.07594473	-11.33	0.31	31.71
11.79546719	42.08585542	-4.75	0.31	27.66
11.79543789	42.08583948	-4.86	0.31	27.48
11.79545742	42.08585011	-4.8	0.31	27.59
11.79544766	42.08584479	-4.83	0.3	27.53
11.795516	42.085882	-4.64	0.3	26.06
11.80033501	42.07853606	-13.12	0.3	29.2
11.80251941	42.07602068	-9.48	0.3	32.35
11.80235424	42.07591552	-11.02	0.3	28.81
11.80025766	42.08022437	-8.37	0.3	30.31
11.79013909	42.08695007	-9.93	0.3	28.09
11.80217988	42.07580452	-8.56	0.3	30.01
11.80291178	42.0754693	-8.16	0.3	31
11.80311545	42.07710721	-9.52	0.3	29.86
11.80165073	42.08107472	-4.99	0.3	32.4
11.8003792	42.08029856	-7.89	0.3	28.89
11.79469087	42.0863819	-5.21	0.3	20.93
11.80265751	42.07681293	-10.73	0.3	40.49
11.7939873	42.08687584	-4.88	0.3	18.65
11.79576075	42.08123052	-11.98	0.3	26.46
11.80176293	42.0811432	-4.6	0.3	32.59
11.80228082	42.07586879	-10.03	0.3	29.56
11.8007206	42.08136384	-6.77	0.3	23.27
11.80239094	42.07593889	-11.3	0.3	30.73
11.79949265	42.08253436	-5.7	0.3	18.22
11.80201471	42.07569937	-7.31	0.3	29.71
11.80236341	42.07592136	-11.12	0.3	28.99
11.79014987	42.08695412	-9.88	0.3	28.51
11.80243395	42.08074774	-5.3	0.3	23.7
11.79946152	42.08059265	-6.87	0.3	26.43
11.80238177	42.07593305	-11.26	0.3	29.95
11.80292085	42.07547525	-8.22	0.3	31.16
11.80237259	42.07592721	-11.2	0.3	29.37
11.80082622	42.07884178	-11.4	0.3	25.77
11.79956684	42.08258046	-6.51	0.3	17.47
11.80009572	42.08098111	-8	0.3	26.64
11.80034428	42.07854183	-13.07	0.3	29.68
11.79016064	42.08695818	-9.81	0.3	28.81
11.78999902	42.08689737	-10.46	0.3	18.02
11.79468084	42.08637687	-5.25	0.3	20.25
11.80177228	42.08114891	-4.59	0.3	32.2
11.79948337	42.0825286	-5.68	0.3	18.27
11.80008639	42.08097539	-7.98	0.3	27.35
11.80264835	42.07680705	-10.79	0.3	39.93
11.80010504	42.08098682	-7.99	0.3	26.04
11.80003043	42.08094112	-7.57	0.3	31.61
11.80065531	42.08132385	-7.09	0.3	22.11
11.79397704	42.08687108	-4.9	0.3	18.65
11.79961074	42.08068405	-8.25	0.3	29.03
11.79575136	42.08122484	-11.98	0.3	26.61
11.80003976	42.08094683	-7.67	0.3	31.29
11.80292992	42.07548121	-8.29	0.3	31.32
11.80252859	42.07602652	-9.85	0.3	32.07
11.80002111	42.08093541	-7.46	0.3	31.86
11.80164138	42.08106901	-5.02	0.3	32.09
11.80227165	42.07586294	-9.68	0.3	29.29
11.80080768	42.07883024	-11.49	0.3	26.24
11.80072993	42.08136955	-6.78	0.3	23.39
11.7993999	42.08247674	-6.68	0.3	19.27
11.79939063	42.08247098	-6.74	0.3	19.27
11.80004909	42.08095254	-7.76	0.3	30.91
11.79800303	42.08258827	-7.16	0.3	17.52
11.79633011	42.08056944	-9.93	0.3	13.71
11.80007707	42.08096968	-7.93	0.3	28.18
11.79938135	42.08246522	-6.77	0.3	19.28
11.80011437	42.08099253	-7.94	0.3	25.47
11.79940917	42.0824825	-6.58	0.3	19.24
11.7994741	42.08252284	-5.68	0.3	18.35
11.79937208	42.08245945	-6.77	0.3	19.29
11.80001178	42.08092969	-7.37	0.3	32.04
11.80006774	42.08096397	-7.88	0.3	29.1
11.80244327	42.08075348	-5.28	0.3	21.06
11.80005841	42.08095826	-7.83	0.3	30.11
11.80387564	42.07759571	-8.62	0.3	32.19
11.7993628	42.08245369	-6.76	0.3	19.3
11.79633939	42.0805752	-9.86	0.3	13.37
11.80293899	42.07548716	-8.33	0.3	31.48
11.80083549	42.07884755	-11.36	0.3	25.59
11.79941845	42.08248826	-6.41	0.3	19.14
11.79658635	42.08173045	-7.67	0.3	33.56
11.79507665	42.0856428	-5.94	0.3	19.99
11.79215746	42.08405338	-9.08	0.3	27.22
11.79935353	42.08244793	-6.73	0.3	19.33
11.79467081	42.08637185	-5.26	0.3	19.55
11.80178163	42.08115462	-4.59	0.3	31.75
11.79946482	42.08251707	-5.71	0.3	18.44
11.79574198	42.08121916	-11.99	0.3	26.77
11.80307	42.0763712	-9.82	0.3	33.42
11.8026392	42.07680116	-10.85	0.3	39.32
11.8001237	42.08099824	-7.86	0.3	24.94
11.79934425	42.08244217	-6.7	0.3	19.36
11.79396678	42.08686632	-4.93	0.3	18.65
11.80306083	42.07636535	-9.9	0.3	32.42
11.79942772	42.08249403	-6.25	0.3	18.98
11.79632084	42.08056367	-9.98	0.3	14.01
11.80307918	42.07637704	-9.72	0.3	34.41
11.80000245	42.08092398	-7.32	0.3	32.15
11.80250849	42.08079364	-5.07	0.3	11.29
11.80035355	42.0785476	-13.03	0.3	29.84
11.79945555	42.08251131	-5.81	0.3	18.55
11.80249918	42.0807879	-5.13	0.3	12.06
11.80251781	42.08079938	-5.01	0.3	10.65
11.80379321	42.07754274	-8.95	0.3	32.77
11.79017142	42.08696223	-9.75	0.3	28.16
11.799437	42.08249979	-6.08	0.3	18.82
11.79933498	42.08243641	-6.68	0.3	19.4
11.79944627	42.08250555	-5.92	0.3	18.67
11.80248986	42.08078217	-5.18	0.3	12.96
11.80294807	42.07549312	-8.33	0.3	31.65
11.80200553	42.07569353	-7.32	0.3	29.07
11.80305165	42.07635951	-9.97	0.3	31.41
11.80252713	42.08080512	-4.96	0.3	10.37
11.80308836	42.07638288	-9.64	0.3	35.37
11.80489229	42.07824899	-7.06	0.3	13.31
11.80248054	42.08077643	-5.22	0.3	13.98
11.80253777	42.07603236	-10.26	0.3	31.9
11.80245259	42.08075921	-5.3	0.3	18.64
11.79841585	42.08283823	-7.84	0.3	16.96
11.7993257	42.08243064	-6.67	0.3	19.45
11.80373072	42.07679181	-7.34	0.3	30.9
11.80073925	42.08137527	-6.8	0.3	23.45
11.80226247	42.0758571	-9.38	0.3	28.91
11.79668017	42.08178726	-7.74	0.3	30.31
11.80013302	42.08100396	-7.77	0.3	24.44
11.8037399	42.07679766	-7.36	0.3	31.03
11.80310671	42.07639456	-9.5	0.3	34.15
11.80253645	42.08081085	-4.91	0.3	10.41
11.80179098	42.08116032	-4.59	0.3	31.43
11.80247122	42.08077069	-5.27	0.3	15.12
11.80064599	42.08131814	-7.16	0.3	21.95
11.80309753	42.07638872	-9.57	0.3	35.84
11.80312461	42.0771131	-9.55	0.3	28.77
11.79460061	42.08633665	-5.47	0.3	18.36
11.80295714	42.07549907	-8.34	0.3	31.81
11.79999313	42.08091827	-7.31	0.3	32.2
11.79931643	42.08242488	-6.67	0.3	19.51
11.79466078	42.08636682	-5.3	0.3	18.81
11.80374908	42.0768035	-7.37	0.3	31.14
11.80218906	42.07581037	-8.62	0.3	29.03
11.80372155	42.07678597	-7.33	0.3	30.68
11.80304247	42.07635367	-10.05	0.3	30.37
11.80311589	42.07640041	-9.47	0.3	32.55
11.7957326	42.08121348	-12.02	0.3	26.76
11.80263004	42.07679528	-10.9	0.3	38.66
11.79634866	42.08058096	-9.78	0.3	13.01
11.80254576	42.08081659	-4.85	0.3	10.41
11.80246191	42.08076495	-5.33	0.3	16.42
11.80304787	42.07555863	-8.71	0.3	27.88
11.8030388	42.07555267	-8.69	0.3	28.33
11.79461064	42.08634168	-5.47	0.3	18.27
11.80097451	42.07893407	-11.4	0.3	32.17
11.80302972	42.07554672	-8.67	0.3	28.79
11.80375825	42.07680934	-7.37	0.3	31.22
11.79930715	42.08241912	-6.69	0.3	19.57
11.79465075	42.08636179	-5.34	0.3	18.56
11.80302065	42.07554076	-8.65	0.3	29.25
11.80084476	42.07885332	-11.36	0.3	25.41
11.80301158	42.07553481	-8.62	0.3	29.71
11.80098378	42.07893984	-11.48	0.3	32.05
11.80300251	42.07552885	-8.57	0.29	30.17
11.80371237	42.07678013	-7.32	0.29	30.36
11.79395652	42.08686156	-4.92	0.29	18.9
11.80299343	42.0755229	-8.51	0.29	30.63
11.80296621	42.07550503	-8.37	0.29	31.9
11.79462067	42.08634671	-5.43	0.29	18.26
11.80255508	42.08082233	-4.8	0.29	10.37
11.80096524	42.0789283	-11.38	0.29	32.19
11.79464072	42.08635676	-5.36	0.29	18.4
11.80298436	42.07551694	-8.47	0.29	31.09
11.80014235	42.08100967	-7.65	0.29	23.97
11.80297529	42.07551099	-8.41	0.29	31.55
11.79463069	42.08635173	-5.38	0.29	18.3
11.80015114	42.08294347	-5.4	0.29	32.99
11.80016042	42.08294923	-5.51	0.29	32.58
11.78998825	42.08689331	-10.49	0.29	18.19
11.80163203	42.0810633	-5.07	0.29	31.63
11.79929788	42.08241336	-6.72	0.29	19.64
11.80376743	42.07681518	-7.36	0.29	31.27
11.8030333	42.07634783	-10.13	0.29	29.33
11.80079842	42.07882447	-11.55	0.29	26.58
11.80014187	42.08293771	-5.27	0.29	33.4
11.80029794	42.07851299	-13.54	0.29	23.52
11.80180033	42.08116603	-4.6	0.29	31.17
11.80016969	42.08295499	-5.61	0.29	32.15
11.79459058	42.08633162	-5.46	0.29	19.13
11.80099305	42.07894561	-11.54	0.29	31.83
11.8025644	42.08082807	-4.76	0.29	10.28
11.80312506	42.07640625	-9.46	0.29	31.06
11.79631156	42.08055791	-10.02	0.29	14.28
11.80036282	42.07855336	-12.98	0.29	29.68
11.7999838	42.08091256	-7.32	0.29	32.19
11.79018219	42.08696628	-9.69	0.29	27.4
11.80231283	42.08067315	-4.91	0.29	35.04
11.80370319	42.07677429	-7.29	0.29	29.96
11.80199636	42.07568768	-7.33	0.29	28.53
11.80095597	42.07892254	-11.39	0.29	32.11
11.80074858	42.08138098	-6.8	0.29	23.44
11.8022533	42.07585126	-9.1	0.29	28.29
11.80013259	42.08293194	-5.2	0.29	33.81
11.80257372	42.0808338	-4.71	0.29	10.16
11.80017897	42.08296075	-5.48	0.29	31.73
11.80262088	42.07678939	-10.95	0.29	37.95
11.80377661	42.07682102	-7.34	0.29	31.29
11.80043075	42.07951412	-6.96	0.29	24.89
11.79928861	42.08240759	-6.75	0.29	19.62
11.80015168	42.08101538	-7.57	0.29	23.53
11.79572322	42.08120779	-12.07	0.29	26.68
11.80258303	42.08083954	-4.68	0.29	10
11.80063666	42.08131243	-7.23	0.29	21.81
11.79839709	42.08282687	-7.77	0.29	17.15
11.80384084	42.07686192	-7.18	0.29	31.42
11.80042143	42.07950838	-6.92	0.29	25.01
11.79506688	42.08563748	-5.94	0.29	19.91
11.80385002	42.07686776	-7.17	0.29	31.2
11.80383167	42.07685607	-7.2	0.29	31.57
11.80382249	42.07685023	-7.23	0.29	31.64
11.80067838	42.08048119	-7.58	0.29	23.18
11.80012332	42.08292618	-5.2	0.29	34.21
11.79394625	42.08685679	-4.92	0.29	19.13
11.79799365	42.08258259	-7.01	0.29	16.74
11.80369402	42.07676845	-7.28	0.29	29.48
11.80302412	42.07634199	-10.21	0.29	28.26
11.80381331	42.07684439	-7.26	0.29	31.64
11.8038592	42.0768736	-7.15	0.29	30.83
11.80044007	42.07951985	-7	0.29	24.44
11.80085198	42.08239458	-4.46	0.29	21.46
11.80068773	42.08048689	-7.46	0.29	23.09
11.80066903	42.08047548	-7.7	0.29	23.14
11.79957612	42.08258622	-6.56	0.29	16.98
11.80180968	42.08117174	-4.62	0.29	30.92
11.79458055	42.08632659	-5.48	0.29	19.81
11.80259235	42.08084528	-4.65	0.29	9.85
11.80380414	42.07683855	-7.28	0.29	31.57
11.79214769	42.08404806	-9.23	0.29	25.54
11.80041211	42.07950264	-6.92	0.29	25.13
11.80086125	42.08240035	-4.42	0.29	21.81
11.80094671	42.07891677	-11.44	0.29	31.92
11.80378578	42.07682686	-7.33	0.29	31.29
11.80065968	42.08046977	-7.75	0.29	23.02
11.80087052	42.08240612	-4.37	0.29	22.14
11.80084271	42.08238881	-4.49	0.29	21.13
11.80379496	42.07683271	-7.3	0.29	31.43
11.80313424	42.07641209	-9.46	0.29	29.67
11.79997447	42.08090684	-7.32	0.29	32.1
11.80038855	42.08030427	-7.7	0.29	27.38
11.80024831	42.08021866	-8.39	0.29	28.49
11.80087979	42.08241188	-4.33	0.29	22.46
11.80260167	42.08085102	-4.55	0.29	9.76
11.8004028	42.0794969	-6.94	0.29	25.25
11.80085403	42.07885908	-11.38	0.29	25.22
11.80485566	42.07822545	-6.93	0.29	11.5
11.80224412	42.07584542	-8.88	0.29	27.79
11.80386837	42.07687944	-7.15	0.29	30.22
11.80198718	42.07568184	-7.34	0.29	28.09
11.79764464	42.08039859	-6.77	0.29	25.4
11.79927933	42.08240183	-6.79	0.29	19.51
11.80088906	42.08241765	-4.3	0.29	22.76
11.800161	42.08102109	-7.53	0.29	23.13
11.80065033	42.08046406	-7.75	0.29	22.81
11.80044938	42.07952559	-7.06	0.29	23.91
11.79790418	42.08056012	-7.05	0.29	14.57
11.80261172	42.07678351	-11	0.29	37.18
11.79635793	42.08058672	-9.7	0.29	12.6
11.80089833	42.08242342	-4.27	0.29	23.06
11.80368484	42.0767626	-7.27	0.29	28.9
11.80219824	42.07581621	-8.64	0.29	28.12
11.79019297	42.08697034	-9.64	0.29	26.74
11.80075791	42.08138669	-6.8	0.29	23.37
11.80039348	42.07949116	-6.98	0.29	25.36
11.80261099	42.08085676	-4.46	0.29	9.63
11.80011405	42.08292042	-5.23	0.29	34.39
11.80083344	42.08238304	-4.53	0.29	20.66
11.80387755	42.07688528	-7.15	0.29	29.61
11.8009076	42.08242919	-4.24	0.29	23.33
11.801978	42.075676	-7.35	0.29	27.8
11.80181903	42.08117744	-4.64	0.29	30.67
11.80078915	42.07881871	-11.61	0.29	26.95
11.79393599	42.08685203	-4.92	0.29	19.33
11.79992498	42.08181771	-6.88	0.29	35.42
11.80313377	42.07711898	-9.58	0.29	27.66
11.80091687	42.08243496	-4.21	0.29	23.6
11.80301494	42.07633614	-10.28	0.29	27.18
11.80064099	42.08045836	-7.72	0.29	22.51
11.79763537	42.08039282	-6.76	0.29	24.73
11.79571384	42.08120211	-12.13	0.29	26.53
11.79457052	42.08632157	-5.51	0.29	20.41
11.80162268	42.0810576	-5.12	0.29	31.25
11.80037208	42.07855913	-12.94	0.29	29.19
11.80392343	42.07691449	-7.14	0.29	26.79
11.80388673	42.07689113	-7.15	0.29	29.02
11.8004587	42.07953133	-7.11	0.29	23.43
11.80038416	42.07948543	-7.03	0.29	25.47
11.80041084	42.08310481	-3.87	0.29	19.9
11.80042011	42.08311057	-3.99	0.29	19.33
11.80069708	42.0804926	-7.34	0.29	22.45
11.80092614	42.08244073	-4.2	0.29	23.84
11.79927006	42.08239607	-6.8	0.29	19.44
11.80062733	42.08130672	-7.29	0.29	21.67
11.80391426	42.07690865	-7.14	0.29	27.33
11.8038959	42.07689697	-7.15	0.29	28.44
11.8026203	42.08086249	-4.35	0.29	9.48
11.79962007	42.08068977	-8.29	0.29	27.71
11.80390508	42.07690281	-7.15	0.29	27.88
11.80223494	42.07583958	-8.75	0.29	27.43
11.78997747	42.08688926	-10.52	0.29	18.51
11.80393261	42.07692033	-7.15	0.29	26.35
11.79993425	42.08182348	-6.91	0.29	34.69
11.80093541	42.0824465	-4.17	0.29	24.08
11.79657696	42.08172477	-7.7	0.29	32.37
11.79785783	42.08053127	-6.68	0.29	17.39
11.80040156	42.08309904	-3.84	0.29	20.41
11.80042939	42.08311633	-4.24	0.29	18.7
11.80082417	42.08237727	-4.56	0.29	19.97
11.79996515	42.08090113	-7.33	0.29	31.95
11.80367566	42.07675676	-7.26	0.29	28.24
11.8038848	42.07760159	-8.66	0.29	30.15
11.79991571	42.08181194	-6.86	0.29	35.5
11.80017033	42.08102681	-7.51	0.29	22.76
11.79945219	42.08058694	-6.68	0.29	24.83
11.80046802	42.07953707	-7.18	0.29	23.01
11.80037485	42.07947969	-7.11	0.29	25.58
11.80063164	42.08045265	-7.66	0.29	22.11
11.79630229	42.08055215	-10.04	0.29	14.51
11.80057982	42.07960592	-7.24	0.29	21.61
11.8005705	42.07960018	-7.25	0.29	21.56
11.79595776	42.08134982	-11.04	0.29	19.14
11.79063456	42.08628837	-8.14	0.29	16.45
11.80314342	42.07641793	-9.46	0.29	28.39
11.80058914	42.07961166	-7.23	0.29	21.69
11.79064494	42.08629297	-8.09	0.29	16.08
11.80262962	42.08086823	-4.26	0.29	9.29
11.80260256	42.07677762	-11.05	0.29	36.37
11.80094469	42.08245226	-4.13	0.29	24.18
11.79062417	42.08628376	-8.19	0.29	16.79
11.80056119	42.07959445	-7.24	0.29	21.52
11.80047733	42.0795428	-7.24	0.28	22.63
11.80182838	42.08118315	-4.67	0.28	30.43
11.79392573	42.08684727	-4.93	0.28	19.52
11.80100232	42.07895138	-11.58	0.28	30.75
11.80059846	42.0796174	-7.25	0.28	21.77
11.79065533	42.08629758	-8.03	0.28	15.68
11.80018824	42.08296652	-5.32	0.28	30.61
11.80394179	42.07692618	-7.15	0.28	25.92
11.80055187	42.07958871	-7.25	0.28	21.55
11.79994352	42.08182925	-6.93	0.28	33.84
11.79990644	42.08180618	-6.82	0.28	35.52
11.80222577	42.07583373	-8.68	0.28	27.21
11.79505712	42.08563217	-6	0.28	19.81
11.79061378	42.08627915	-8.23	0.28	17.12
11.79926078	42.08239031	-6.8	0.28	19.35
11.79020374	42.08697439	-9.58	0.28	26.21
11.80254694	42.0760382	-10.68	0.28	30.87
11.80093744	42.078911	-11.52	0.28	31.13
11.80144504	42.08094916	-6.76	0.28	22.2
11.80036553	42.07947395	-7.15	0.28	25.9
11.80054255	42.07958297	-7.28	0.28	21.58
11.7945605	42.08631654	-5.55	0.28	20.93
11.80010477	42.08291466	-5.35	0.28	34.1
11.80048665	42.07954854	-7.27	0.28	22.31
11.80076723	42.0813924	-6.8	0.28	23.23
11.80300577	42.0763303	-10.36	0.28	26.08
11.79816253	42.08268485	-7.48	0.28	13.97
11.7976261	42.08038705	-6.77	0.28	23.88
11.8008149	42.0823715	-4.6	0.28	19.08
11.80060777	42.07962313	-7.28	0.28	21.88
11.79066572	42.08630219	-7.98	0.28	15.26
11.79979719	42.07912394	-8.37	0.28	25.81
11.80053324	42.07957723	-7.3	0.28	21.61
11.80095396	42.08245803	-4.09	0.28	24.15
11.80070643	42.08049831	-7.27	0.28	21.76
11.80263894	42.08087397	-4.25	0.28	9.07
11.79980651	42.07912968	-8.33	0.28	26.08
11.80049597	42.07955428	-7.29	0.28	22.04
11.80366649	42.07675092	-7.26	0.28	27.5
11.80145439	42.08095487	-6.81	0.28	22.99
11.80052392	42.07957149	-7.31	0.28	21.63
11.79989717	42.08180041	-6.8	0.28	35.47
11.79213793	42.08404275	-9.29	0.28	23.97
11.80077988	42.07881294	-11.66	0.28	27.34
11.79570445	42.08119643	-12.18	0.28	26.3
11.80221659	42.07582789	-8.66	0.28	27.12
11.80017966	42.08103252	-7.52	0.28	22.42
11.80050528	42.07956002	-7.32	0.28	21.82
11.80061801	42.081301	-7.33	0.28	21.53
11.80220741	42.07582205	-8.66	0.28	27.26
11.8005146	42.07956576	-7.33	0.28	21.66
11.79668955	42.08179294	-7.73	0.28	27.75
11.79995279	42.08183502	-6.92	0.28	32.95
11.80395096	42.07693202	-7.16	0.28	25.44
11.80096323	42.0824638	-4.05	0.28	24.17
11.80103366	42.08069805	-5.99	0.28	24.73
11.80035621	42.07946821	-7.19	0.28	26.45
11.80102431	42.08069235	-6.05	0.28	24.97
11.80143569	42.08094346	-6.68	0.28	21.78
11.79391547	42.08684251	-4.95	0.28	19.69
11.80061709	42.07962887	-7.3	0.28	22
11.80161333	42.08105189	-5.18	0.28	31
11.79995582	42.08089542	-7.37	0.28	31.73
11.80099104	42.08248111	-3.98	0.28	24.53
11.80104301	42.08070376	-5.95	0.28	24.53
11.79617354	42.08148049	-9.32	0.28	19.86
11.80062229	42.08044694	-7.61	0.28	21.47
11.79981583	42.07913541	-8.28	0.28	26.22
11.8009725	42.08246957	-4.01	0.28	24.23
11.79618293	42.08148617	-9.2	0.28	20.18
11.79060339	42.08627455	-8.26	0.28	17.31
11.80101496	42.08068664	-6.14	0.28	25.23
11.80183773	42.08118886	-4.7	0.28	29.65
11.79372049	42.08675204	-5.51	0.28	20.5
11.80098177	42.08247534	-3.99	0.28	24.35
11.8025934	42.07677173	-11.09	0.28	35.52
11.79616416	42.0814748	-9.45	0.28	19.62
11.79371023	42.08674728	-5.51	0.28	20.41
11.80264826	42.08087971	-4.26	0.28	8.83
11.7998879	42.08179464	-6.78	0.28	35.35
11.80100031	42.08248688	-3.95	0.28	24.9
11.80080563	42.08236574	-4.63	0.28	18.54
11.79619231	42.08149185	-9.09	0.28	20.57
11.79842523	42.08284391	-7.86	0.28	15.96
11.80038135	42.0785649	-12.91	0.28	28.37
11.80105236	42.08070947	-5.96	0.28	24.35
11.79798427	42.08257691	-6.84	0.28	15.88
11.79615478	42.08146912	-9.58	0.28	19.44
11.80100958	42.08249265	-3.9	0.28	25.26
11.80034689	42.07946247	-7.21	0.28	27.15
11.8011926	42.08079507	-7.08	0.28	20.21
11.80378405	42.07753685	-9.09	0.28	30.58
11.80100561	42.08068093	-6.29	0.28	25.52
11.8000955	42.0829089	-5.48	0.28	33.84
11.80146374	42.08096058	-6.78	0.28	23.96
11.80101885	42.08249841	-3.85	0.28	25.63
11.79620169	42.08149753	-9	0.28	21.04
11.79996206	42.08184079	-6.91	0.28	32.04
11.79455047	42.08631151	-5.53	0.28	21.36
11.80062641	42.07963461	-7.32	0.28	22.13
11.79925151	42.08238455	-6.8	0.28	19.17
11.80365731	42.07674508	-7.27	0.28	26.66
11.79021452	42.08697845	-9.51	0.28	25.79
11.79373075	42.0867568	-5.47	0.28	20.46
11.7899667	42.0868852	-10.55	0.28	18.9
11.79987863	42.08178887	-6.75	0.28	35.17
11.7906761	42.08630679	-7.92	0.28	15.17
11.79946297	42.07973926	-7.38	0.28	14.75
11.80396014	42.07693786	-7.17	0.28	24.9
11.80315259	42.07642377	-9.47	0.28	27.2
11.79982514	42.07914115	-8.24	0.28	26.33
11.80102812	42.08250418	-3.8	0.28	25.99
11.7961454	42.08146344	-9.68	0.28	19.33
11.80071578	42.08050401	-7.26	0.28	21
11.79636721	42.08059249	-9.61	0.28	12.17
11.80033758	42.07945674	-7.23	0.28	28.01
11.80106171	42.08071518	-5.99	0.28	24.24
11.80142634	42.08093775	-6.58	0.28	21.36
11.79390521	42.08683775	-5	0.28	19.83
11.80314293	42.07712487	-9.62	0.28	26.53
11.80299659	42.07632446	-10.44	0.28	24.97
11.80490145	42.07825488	-7.14	0.28	14.02
11.80265757	42.08088544	-4.2	0.28	8.55
11.79947232	42.07974497	-7.37	0.28	14.63
11.79958539	42.08259198	-6.62	0.28	16.43
11.80086329	42.07886485	-11.44	0.28	24.96
11.80028867	42.07850722	-13.69	0.28	21.31
11.80077656	42.08139812	-6.79	0.28	23.03
11.80032826	42.079451	-7.25	0.28	29.03
11.80099626	42.08067523	-6.45	0.28	25.83
11.79621107	42.08150321	-8.93	0.28	21.57
11.80230351	42.08066741	-5.02	0.28	31.54
11.79761683	42.08038128	-6.81	0.28	22.95
11.80060868	42.08129529	-7.37	0.28	21.39
11.80030031	42.07943378	-7.24	0.28	32.04
11.80077061	42.07880717	-11.7	0.28	27.74
11.7932002	42.08742619	-3.89	0.28	22.11
11.80030963	42.07943952	-7.25	0.28	31.54
11.80031894	42.07944526	-7.26	0.28	30.21
11.79986936	42.0817831	-6.73	0.28	34.93
11.79374101	42.08676156	-5.45	0.28	20.42
11.80079636	42.08235997	-4.63	0.28	18.08
11.79321059	42.0874308	-3.76	0.28	22.15
11.79918228	42.07874523	-9.18	0.28	13.93
11.80029099	42.07942805	-7.19	0.28	32
11.79613602	42.08145776	-9.78	0.28	19.3
11.79919159	42.07875097	-9.17	0.28	13.82
11.79504736	42.08562685	-6.02	0.28	19.68
11.79917296	42.07873949	-9.19	0.28	14.05
11.80184708	42.08119456	-4.74	0.28	28.88
11.80063572	42.07964035	-7.37	0.28	22.28
11.79259774	42.08715901	-5.87	0.28	22.11
11.7976539	42.08040436	-6.76	0.28	24.63
11.79978787	42.0791182	-8.4	0.28	24.97
11.79983446	42.07914689	-8.2	0.28	26.42
11.79318982	42.08742158	-3.99	0.28	22.08
11.79945362	42.07973355	-7.4	0.28	14.66
11.80028168	42.07942231	-7.13	0.28	31.82
11.79920091	42.07875671	-9.15	0.28	13.71
11.79997133	42.08184656	-6.88	0.28	31.09
11.80008622	42.08290313	-5.61	0.28	33.62
11.80018898	42.08103823	-7.55	0.28	21.95
11.80185499	42.07948206	-12.55	0.28	26.65
11.79569507	42.08119075	-12.23	0.28	26
11.79951768	42.0789518	-9.62	0.28	20.47
11.79258735	42.08715441	-5.88	0.28	21.36
11.79369997	42.08674252	-5.5	0.28	20.01
11.80147309	42.08096629	-6.72	0.28	24.95
11.79059301	42.08626994	-8.27	0.28	17.33
11.80184572	42.07947629	-12.54	0.28	25.34
11.80119475	42.07998462	-7.28	0.28	24.4
11.79986009	42.08177733	-6.71	0.28	34.61
11.79622045	42.08150889	-8.86	0.28	22.17
11.79389494	42.08683299	-5.04	0.28	19.96
11.79375128	42.08676632	-5.47	0.28	20.39
11.80396932	42.0769437	-7.18	0.28	24.31
11.80107106	42.08072088	-6.02	0.28	24.17
11.79994649	42.08088971	-7.5	0.28	31.33
11.80120407	42.07999036	-7.34	0.28	24.78
11.79260812	42.08716362	-5.83	0.28	22.6
11.79322098	42.0874354	-3.62	0.28	22.44
11.80160399	42.08104618	-5.25	0.28	30.89
11.79257696	42.0871498	-5.87	0.28	20.59
11.80098692	42.08066952	-6.63	0.28	26.17
11.80266689	42.08089118	-4.12	0.28	8.27
11.79916364	42.07873376	-9.22	0.28	14.37
11.79317943	42.08741698	-4.05	0.28	22.05
11.80027236	42.07941657	-7.09	0.28	31.51
11.80141699	42.08093204	-6.45	0.28	20.94
11.79950837	42.07894606	-9.59	0.28	20.72
11.80121339	42.07999609	-7.41	0.28	25.13
11.80019752	42.08297228	-5.25	0.28	29.48
11.80258424	42.07676585	-11.14	0.28	34.22
11.79921023	42.07876245	-9.15	0.28	13.6
11.79612664	42.08145208	-9.87	0.28	19.34
11.8003979	42.08030997	-7.58	0.28	25.91
11.80364813	42.07673924	-7.29	0.28	25.78
11.80118544	42.07997888	-7.23	0.28	24.22
11.8012227	42.08000183	-7.47	0.28	25.45
11.79924223	42.08237878	-6.8	0.28	19.05
11.80072513	42.08050972	-7.28	0.28	20.19
11.79022529	42.0869825	-9.45	0.28	25.5
11.79212817	42.08403743	-9.32	0.28	22.5
11.799527	42.07895754	-9.6	0.28	20.13
11.79629302	42.08054639	-10.05	0.28	14.72
11.79376154	42.08677109	-5.49	0.28	20.36
11.80118325	42.08078937	-7.07	0.28	20.42
11.80078709	42.0823542	-4.61	0.28	17.65
11.80120195	42.08080078	-7.06	0.28	19.2
11.79454044	42.08630648	-5.51	0.28	21.7
11.79316904	42.08741237	-4.07	0.28	22.02
11.80023896	42.08021295	-8.34	0.28	26.59
11.79261851	42.08716823	-5.8	0.27	22.87
11.79323137	42.08744001	-3.52	0.27	22.74
11.79944427	42.07972784	-7.42	0.27	14.54
11.80007695	42.08289737	-5.73	0.27	33.44
11.80026304	42.07941083	-7.05	0.27	31.07
11.79984378	42.07915263	-8.16	0.27	26.48
11.79985082	42.08177156	-6.68	0.27	34.19
11.80123202	42.08000757	-7.54	0.27	25.74
11.80076134	42.0788014	-11.74	0.27	28.17
11.79256657	42.08714519	-5.88	0.27	20.1
11.80267621	42.08089692	-4.07	0.27	8.48
11.80064504	42.07964609	-7.42	0.27	22.45
11.79388468	42.08682823	-5.1	0.27	20.06
11.7999806	42.08185233	-6.83	0.27	30.11
11.79921954	42.07876818	-9.18	0.27	13.49
11.79068649	42.0863114	-7.86	0.27	15.31
11.80186426	42.07948782	-12.57	0.27	27.58
11.80059935	42.08128958	-7.39	0.27	21.26
11.79315865	42.08740776	-4.12	0.27	21.99
11.80117612	42.07997314	-7.19	0.27	24.05
11.80124134	42.08001331	-7.59	0.27	25.83
11.80061294	42.08044124	-7.58	0.27	20.58
11.80389396	42.07760748	-8.69	0.27	28.31
11.79962939	42.08069548	-8.3	0.27	26.6
11.7937718	42.08677585	-5.47	0.27	20.34
11.80298742	42.07631862	-10.54	0.27	23.84
11.80092817	42.07890523	-11.59	0.27	29.55
11.80039229	42.08309328	-3.89	0.27	20.34
11.80097757	42.08066381	-6.82	0.27	26.54
11.7926289	42.08717283	-5.76	0.27	23.14
11.80397849	42.07694954	-7.2	0.27	23.67
11.79953632	42.07896328	-9.55	0.27	19.79
11.79324175	42.08744462	-3.42	0.27	23.03
11.7897205	42.08588297	-11.9	0.27	16.1
11.80125066	42.08001904	-7.63	0.27	25.89
11.78995592	42.08688115	-10.6	0.27	19.37
11.80006767	42.08289161	-5.88	0.27	33.3
11.80148244	42.08097199	-6.63	0.27	25.97
11.80025372	42.0794051	-7.05	0.27	30.5
11.80078589	42.08140383	-6.78	0.27	22.76
11.79314827	42.08740316	-4.2	0.27	21.96
11.79915433	42.07872802	-9.24	0.27	15.39
11.80039062	42.07857067	-12.88	0.27	27.23
11.79622984	42.08151457	-8.82	0.27	22.09
11.7936897	42.08673776	-5.51	0.27	19.6
11.80125997	42.08002478	-7.65	0.27	25.93
11.80185643	42.08120027	-4.77	0.27	28.13
11.79656758	42.08171909	-7.72	0.27	31.26
11.80140764	42.08092634	-6.31	0.27	20.51
11.79378206	42.08678061	-5.47	0.27	20.32
11.79922886	42.07877392	-9.23	0.27	13.78
11.80268553	42.08090266	-4.04	0.27	8.7
11.79943492	42.07972214	-7.46	0.27	14.38
11.79948167	42.07975067	-7.37	0.27	14.2
11.8000584	42.08288585	-6.03	0.27	33.2
11.8011668	42.0799674	-7.15	0.27	23.86
11.79387442	42.08682346	-5.19	0.27	20.14
11.80316177	42.07642962	-9.48	0.27	26.12
11.8048465	42.07821957	-6.99	0.27	11.19
11.79263929	42.08717744	-5.75	0.27	23.43
11.80077782	42.08234843	-4.6	0.27	17.24
11.79985309	42.07915837	-8.13	0.27	26.51
11.80159464	42.08104048	-5.32	0.27	30.91
11.80126929	42.08003052	-7.66	0.27	25.96
11.80108041	42.08072659	-6.05	0.27	23.77
11.79984156	42.0817658	-6.65	0.27	33.74
11.79325214	42.08744922	-3.35	0.27	23.32
11.79313788	42.08739855	-4.3	0.27	21.93
11.79760756	42.08037551	-6.86	0.27	21.95
11.80019831	42.08104394	-7.59	0.27	21.52
11.79954563	42.07896901	-9.48	0.27	19.44
11.80075208	42.07879563	-11.79	0.27	28.62
11.80101158	42.07895715	-11.64	0.27	29.25
11.79023607	42.08698655	-9.39	0.27	25.29
11.79503759	42.08562153	-6.03	0.27	19.53
11.79255619	42.08714059	-5.9	0.27	19.91
11.79998987	42.08185809	-6.77	0.27	29.11
11.79379232	42.08678537	-5.47	0.27	20.3
11.79923296	42.08237302	-6.82	0.27	18.98
11.80004912	42.08288009	-6.11	0.27	32.58
11.79058262	42.08626533	-8.27	0.27	17.2
11.80073448	42.08051543	-7.32	0.27	19.32
11.80127861	42.08003626	-7.66	0.27	25.97
11.79993717	42.08088399	-7.65	0.27	30.5
11.79923818	42.07877966	-9.28	0.27	14.45
11.80065436	42.07965182	-7.46	0.27	22.64
11.80024441	42.07939936	-7.07	0.27	29.79
11.79977856	42.07911246	-8.45	0.27	24.07
11.79264967	42.08718205	-5.74	0.27	23.73
11.79944286	42.08058123	-6.54	0.27	23.53
11.79568569	42.08118507	-12.27	0.27	25.63
11.80117391	42.08078366	-7.05	0.27	20.64
11.79312749	42.08739394	-4.42	0.27	21.89
11.80096822	42.08065811	-6.98	0.27	26.93
11.79949905	42.07894032	-9.56	0.27	20.79
11.80187353	42.07949359	-12.57	0.27	28.33
11.79386416	42.0868187	-5.24	0.27	20.2
11.79326253	42.08745383	-3.27	0.27	23.61
11.80128792	42.080042	-7.63	0.27	25.97
11.80183646	42.07947052	-12.53	0.27	23.52
11.80115748	42.07996167	-7.11	0.27	23.67
11.79453041	42.08630145	-5.59	0.27	21.96
11.79380259	42.08679013	-5.43	0.27	20.29
11.80315209	42.07713075	-9.65	0.27	25.38
11.80059003	42.08128387	-7.41	0.27	21.14
11.80257508	42.07675996	-11.18	0.27	32.67
11.80398767	42.07695539	-7.21	0.27	23.04
11.79266006	42.08718665	-5.75	0.27	24.04
11.79942557	42.07971643	-7.49	0.27	14.18
11.80363896	42.07673339	-7.33	0.27	24.93
11.79924749	42.0787854	-9.33	0.27	14.98
11.79623922	42.08152025	-8.77	0.27	21.9
11.80087256	42.07887062	-11.52	0.27	24.92
11.79311711	42.08738934	-4.52	0.27	21.85
11.7983877	42.08282119	-7.73	0.27	16.25
11.79914501	42.07872228	-9.27	0.27	16.27
11.80129724	42.08004773	-7.58	0.27	25.95
11.79983229	42.08176003	-6.62	0.27	33.35
11.80003985	42.08287432	-6.08	0.27	31.17
11.79986241	42.0791641	-8.11	0.27	26.52
11.80074281	42.07878986	-11.86	0.27	29.08
11.79381285	42.08679489	-5.37	0.27	20.28
11.79367944	42.08673299	-5.52	0.27	19.19
11.79069688	42.08631601	-7.77	0.27	15.44
11.80076855	42.08234266	-4.56	0.27	16.86
11.80149179	42.0809777	-6.5	0.27	27.01
11.79327292	42.08745843	-3.14	0.27	23.91
11.79267045	42.08719126	-5.76	0.27	24.36
11.79797489	42.08257123	-6.69	0.27	14.93
11.79999914	42.08186386	-6.7	0.27	28.14
11.7938539	42.08681394	-5.25	0.27	20.24
11.7925458	42.08713598	-5.89	0.27	19.78
11.80023509	42.07939362	-7.11	0.27	28.95
11.79925681	42.07879114	-9.36	0.27	15.37
11.80139829	42.08092063	-6.19	0.27	20.08
11.79310672	42.08738473	-4.62	0.27	21.81
11.80255612	42.07604405	-11.01	0.27	29.62
11.80130656	42.08005347	-7.55	0.27	25.91
11.79984629	42.07997325	-6.57	0.27	21.29
11.7921184	42.08403212	-9.34	0.27	21.14
11.80158529	42.08103477	-5.4	0.27	31.08
11.79438463	42.0819475	-11.45	0.27	16.22
11.80108976	42.0807323	-6.11	0.27	23.38
11.79024684	42.08699061	-9.33	0.27	25.07
11.79437542	42.08194167	-11.47	0.27	16.39
11.79382311	42.08679966	-5.33	0.27	20.27
11.80297824	42.07631278	-10.63	0.27	22.7
11.79985564	42.07997896	-6.72	0.27	20.9
11.80020679	42.08297804	-5.23	0.27	28.43
11.79436621	42.08193583	-11.5	0.27	16.56
11.79784856	42.08052551	-6.62	0.27	17.21
11.79268084	42.08719587	-5.69	0.27	24.7
11.79669893	42.08179862	-7.71	0.27	25.32
11.794357	42.08193	-11.51	0.27	16.74
11.80114817	42.07995593	-7.11	0.27	23.46
11.79983694	42.07996755	-6.5	0.27	21.65
11.78994515	42.0868771	-10.65	0.27	19.92
11.79611725	42.0814464	-9.96	0.27	18.96
11.80066368	42.07965756	-7.51	0.27	22.62
11.80186577	42.08120598	-4.79	0.27	27.38
11.79982653	42.0827418	-6.48	0.27	22.07
11.79439384	42.08195333	-11.41	0.27	16.05
11.80073354	42.0787841	-11.94	0.27	29.57
11.79574458	42.08510939	-6.12	0.27	14.39
11.79926613	42.07879687	-9.39	0.27	15.62
11.79922368	42.08236726	-6.84	0.27	18.96
11.7962486	42.08152593	-8.72	0.27	21.62
11.80131588	42.08005921	-7.5	0.27	25.86
11.80129886	42.08171801	-5.01	0.27	22.37
11.8019774	42.08046659	-5.47	0.27	18.85
11.80116456	42.08077795	-6.97	0.27	20.88
11.79309633	42.08738012	-4.66	0.27	21.77
11.80198672	42.08047233	-5.52	0.27	18.38
11.79384363	42.08680918	-5.26	0.27	20.26
11.80196809	42.08046085	-5.41	0.27	19.38
11.79383337	42.08680442	-5.28	0.27	20.27
11.79269122	42.08720047	-5.63	0.27	25.04
11.80079521	42.08140954	-6.76	0.27	22.43
11.79981726	42.08273603	-6.44	0.27	21.95
11.80128953	42.0817123	-5.02	0.27	22.45
11.79982302	42.08175426	-6.58	0.27	33.01
11.80000841	42.08186963	-6.63	0.27	27.39
11.80130818	42.08172372	-5	0.27	22.2
11.80074383	42.08052114	-7.38	0.27	18.4
11.80095887	42.0806524	-7.11	0.27	27.35
11.80003057	42.08286856	-6.05	0.27	29.69
11.79986499	42.07998467	-6.9	0.27	20.47
11.80199604	42.08047807	-5.55	0.27	17.97
11.80150114	42.08098341	-6.37	0.27	27.91
11.80020764	42.08104966	-7.65	0.27	21.14
11.80072427	42.07877833	-11.99	0.27	30.07
11.80195877	42.08045512	-5.36	0.27	19.96
11.79927545	42.07880261	-9.44	0.27	15.73
11.80060359	42.08043553	-7.56	0.27	19.68
11.79575411	42.08511491	-6.09	0.27	14.17
11.800715	42.07877256	-12.04	0.27	30.6
11.79637648	42.08059825	-9.53	0.27	11.7
11.79573504	42.08510386	-6.15	0.27	14.44
11.8009189	42.07889946	-11.65	0.27	28.19
11.79982759	42.07996184	-6.53	0.27	21.97
11.78973089	42.08588758	-11.86	0.27	16.31
11.8005807	42.08127815	-7.44	0.27	21.02
11.79253541	42.08713137	-5.9	0.27	19.7
11.79941622	42.07971072	-7.51	0.27	13.91
11.79987173	42.07916984	-8.12	0.27	26.51
11.79440305	42.08195917	-11.37	0.27	15.85
11.8012802	42.08170659	-5.01	0.27	22.42
11.8018828	42.07949936	-12.58	0.27	28.9
11.79308594	42.08737552	-4.68	0.27	21.73
11.80200536	42.0804838	-5.55	0.27	17.62
11.79270161	42.08720508	-5.63	0.27	25.16
11.80131751	42.08172944	-4.98	0.27	21.93
11.80070574	42.07876679	-12.08	0.27	30.9
11.79983581	42.08274756	-6.5	0.27	22.28
11.79992784	42.08087828	-7.81	0.27	29.76
11.79980798	42.08273027	-6.42	0.27	21.89
11.79928476	42.07880835	-9.52	0.27	15.7
11.79502783	42.08561622	-6.1	0.27	19.36
11.80151049	42.08098911	-6.23	0.27	28.67
11.80399685	42.07696123	-7.24	0.27	22.49
11.79576364	42.08512044	-6.08	0.27	13.92
11.79959467	42.08259774	-6.67	0.27	15.84
11.80132519	42.08006495	-7.43	0.27	25.78
11.79883415	42.08212525	-7.55	0.27	12.26
11.79913569	42.07871654	-9.31	0.27	17.03
11.80075928	42.08233689	-4.51	0.27	16.5
11.79949102	42.07975638	-7.36	0.27	13.74
11.79948973	42.07893459	-9.55	0.27	20.88
11.79843462	42.08284959	-7.83	0.27	15.02
11.79766317	42.08041013	-6.73	0.27	23.89
11.79791345	42.08056589	-7.03	0.27	13.27
11.80157594	42.08102906	-5.47	0.27	31.38
11.79366918	42.08672823	-5.54	0.27	18.78
11.80069647	42.07876102	-12.1	0.27	31.13
11.80113885	42.07995019	-7.1	0.26	23.23
11.80109911	42.080738	-6.17	0.26	23.01
11.79882488	42.08211949	-7.51	0.26	11.99
11.79625798	42.08153161	-8.68	0.26	20.73
11.8006872	42.07875526	-12.1	0.26	31.33
11.79955495	42.07897475	-9.44	0.26	18.89
11.79025762	42.08699466	-9.28	0.26	24.86
11.80067793	42.07874949	-12.08	0.26	30.86
11.80201467	42.08048954	-5.54	0.26	17.33
11.80151984	42.08099482	-6.08	0.26	29.34
11.79452038	42.08629643	-5.71	0.26	22.14
11.79981375	42.08174849	-6.56	0.26	32.73
11.79577318	42.08512596	-6.07	0.26	13.64
11.80093511	42.08149523	-6.44	0.26	20.37
11.79929408	42.07881409	-9.61	0.26	15.59
11.80022577	42.07938788	-7.18	0.26	27.71
11.79596714	42.0813555	-10.98	0.26	17.6
11.79976924	42.07910672	-8.52	0.26	23.11
11.79441225	42.081965	-11.36	0.26	15.65
11.80001768	42.0818754	-6.56	0.26	26.69
11.79987434	42.07999037	-7.04	0.26	20.02
11.79057223	42.08626073	-8.25	0.26	16.9
11.80115521	42.08077225	-6.88	0.26	21.13
11.79572551	42.08509834	-6.15	0.26	14.43
11.80156659	42.08102336	-5.56	0.26	31.33
11.80094444	42.08150094	-6.4	0.26	20.55
11.80127088	42.08170087	-5.01	0.26	22.3
11.80152919	42.08100053	-5.96	0.26	29.92
11.80067299	42.0796633	-7.54	0.26	22.38
11.80092579	42.08148951	-6.48	0.26	20.25
11.80039989	42.07857644	-12.86	0.26	25.77
11.79759829	42.08036975	-6.91	0.26	20.88
11.8000213	42.0828628	-6.04	0.26	28.15
11.80155724	42.08101765	-5.64	0.26	31.11
11.80256593	42.07675408	-11.22	0.26	31.24
11.79567631	42.08117939	-12.31	0.26	25.19
11.79307556	42.08737091	-4.68	0.26	21.63
11.80153854	42.08100623	-5.83	0.26	30.41
11.79252502	42.08712677	-5.91	0.26	19.68
11.80138894	42.08091492	-6.09	0.26	19.65
11.80182719	42.07946475	-12.51	0.26	21.91
11.80154789	42.08101194	-5.73	0.26	30.81
11.79921441	42.0823615	-6.88	0.26	19
11.79981824	42.07995613	-6.68	0.26	22.27
11.80317095	42.07643546	-9.49	0.26	25.14
11.79070726	42.08632061	-7.69	0.26	15.55
11.79881561	42.08211373	-7.45	0.26	11.69
11.80066866	42.07874372	-12.04	0.26	30.34
11.80229419	42.08066167	-5.08	0.26	28.28
11.792712	42.08720969	-5.63	0.26	24.62
11.80091646	42.0814838	-6.48	0.26	20.17
11.80088183	42.07887639	-11.58	0.26	25.1
11.79578271	42.08513148	-6.06	0.26	13.24
11.80202399	42.08049528	-5.52	0.26	17.1
11.79979871	42.08272451	-6.37	0.26	21.87
11.80390312	42.07761337	-8.73	0.26	26.67
11.79442146	42.08197083	-11.38	0.26	15.46
11.80110846	42.08074371	-6.25	0.26	22.66
11.80090713	42.08147809	-6.48	0.26	20.12
11.80133451	42.08007069	-7.38	0.26	25.65
11.80362978	42.07672755	-7.38	0.26	23.8
11.79626736	42.0815373	-8.64	0.26	19.89
11.8012113	42.08080649	-7.01	0.26	18.04
11.78993437	42.08687304	-10.7	0.26	20.54
11.79980448	42.08174272	-6.52	0.26	32.51
11.80094952	42.08064669	-7.19	0.26	27.8
11.79988104	42.07917558	-8.13	0.26	26.47
11.78978352	42.08681628	-11.65	0.26	16.38
11.80095377	42.08150665	-6.36	0.26	20.76
11.80075318	42.08052684	-7.44	0.26	17.41
11.80114586	42.08076654	-6.76	0.26	21.4
11.79571598	42.08509281	-6.15	0.26	14.42
11.80057137	42.08127244	-7.47	0.26	20.9
11.7954967	42.08496575	-5.95	0.26	12.95
11.79884343	42.08213101	-7.58	0.26	12.53
11.79232767	42.08703924	-5.95	0.26	17.81
11.79231728	42.08703464	-5.95	0.26	17.58
11.80089781	42.08147238	-6.46	0.26	20.11
11.80112953	42.07994445	-7.11	0.26	23
11.79972105	42.0816908	-6.97	0.26	29.42
11.79550624	42.08497128	-5.89	0.26	12.96
11.79548717	42.08496023	-6.05	0.26	12.98
11.79233805	42.08704385	-5.91	0.26	18.1
11.79973032	42.08169657	-6.86	0.26	29.72
11.79963872	42.08070119	-8.31	0.26	25.71
11.80038301	42.08308752	-4.02	0.26	20.28
11.79973959	42.08170234	-6.75	0.26	30.04
11.80126155	42.08169516	-5.01	0.26	22.08
11.79026839	42.08699872	-9.23	0.26	24.64
11.79628374	42.08054062	-10.04	0.26	14.88
11.79974886	42.08170811	-6.67	0.26	30.37
11.80075001	42.08233112	-4.45	0.26	16.17
11.79251464	42.08712216	-5.92	0.26	19.71
11.80187512	42.08121169	-4.82	0.26	26.65
11.79971178	42.08168503	-7.08	0.26	29.01
11.80194945	42.08044938	-5.31	0.26	20.79
11.79975813	42.08171388	-6.6	0.26	30.72
11.79210864	42.0840268	-9.4	0.26	19.88
11.7997674	42.08171965	-6.54	0.26	31.08
11.78977275	42.08681223	-11.69	0.26	16.27
11.79365892	42.08672347	-5.56	0.26	18.37
11.79234844	42.08704846	-5.9	0.26	18.41
11.79977667	42.08172541	-6.52	0.26	31.45
11.79978594	42.08173118	-6.51	0.26	31.83
11.79443067	42.08197667	-11.4	0.26	15.28
11.79979521	42.08173695	-6.51	0.26	32.23
11.80040725	42.08031568	-7.57	0.26	24.5
11.80021696	42.08105537	-7.71	0.26	20.81
11.79551577	42.0849768	-5.85	0.26	13
11.7993034	42.07881983	-9.7	0.26	15.71
11.80203331	42.08050102	-5.48	0.26	16.92
11.80111781	42.08074942	-6.36	0.26	22.32
11.80088848	42.08146667	-6.46	0.26	20.13
11.80090963	42.07889369	-11.68	0.26	27.07
11.80296906	42.07630693	-10.73	0.26	21.56
11.80002695	42.08188117	-6.48	0.26	26.03
11.79991851	42.08087257	-7.97	0.26	29.23
11.79817191	42.08269053	-7.54	0.26	13.94
11.80113651	42.08076083	-6.62	0.26	21.69
11.79235883	42.08705306	-5.9	0.26	18.73
11.79880633	42.08210796	-7.38	0.26	11.35
11.79988369	42.07999608	-7.14	0.26	19.54
11.79912638	42.0787108	-9.37	0.26	17.65
11.80065939	42.07873795	-12.04	0.26	29.78
11.79272238	42.08721429	-5.62	0.26	24.05
11.80112716	42.08075512	-6.48	0.26	22
11.79552531	42.08498233	-5.77	0.26	13.05
11.79984508	42.08275332	-6.47	0.26	22.47
11.80400602	42.07696707	-7.25	0.26	21.95
11.79236922	42.08705767	-5.94	0.26	19.08
11.79627674	42.08154298	-8.6	0.26	19.14
11.80316125	42.07713664	-9.67	0.26	24.21
11.80001202	42.08285704	-6.09	0.26	26.55
11.80087915	42.08146095	-6.47	0.26	20.18
11.80491061	42.07826076	-7.18	0.26	14.73
11.79579224	42.08513701	-6.03	0.26	12.64
11.80189207	42.07950513	-12.58	0.26	29.29
11.80080454	42.08141525	-6.74	0.26	22.03
11.79570644	42.08508729	-6.16	0.26	14.41
11.80134383	42.08007642	-7.34	0.26	25.5
11.78976198	42.08680818	-11.71	0.26	16.22
11.80068231	42.07966904	-7.56	0.26	22.08
11.79306517	42.08736631	-4.69	0.26	21.45
11.79948042	42.07892885	-9.57	0.26	20.97
11.80132684	42.08173515	-4.97	0.26	21.26
11.79443988	42.0819825	-11.43	0.26	15.09
11.79408916	42.08608022	-6.12	0.26	27.35
11.79980889	42.07995042	-6.82	0.26	22.53
11.79940688	42.07970502	-7.53	0.26	13.56
11.7923796	42.08706228	-6.03	0.26	19.44
11.79920513	42.08235574	-6.94	0.26	19.08
11.7897943	42.08682034	-11.6	0.26	17.32
11.79553484	42.08498785	-5.7	0.26	13.11
11.79230689	42.08703003	-5.94	0.26	17.76
11.79501807	42.0856109	-6.23	0.26	19.16
11.79250425	42.08711755	-5.91	0.26	19.8
11.80021607	42.0829838	-5.21	0.26	27.44
11.80096309	42.08151236	-6.33	0.26	20.87
11.8008911	42.07888216	-11.64	0.26	25.53
11.79409919	42.08608525	-6.22	0.26	27.05
11.80086983	42.08145524	-6.49	0.26	20.28
11.79238999	42.08706688	-6.06	0.26	19.82
11.80022961	42.08020725	-8.22	0.26	24.62
11.79547764	42.08495471	-6.13	0.26	13.25
11.80204262	42.08050676	-5.45	0.26	16.81
11.80090037	42.07888793	-11.67	0.26	26.18
11.79554437	42.08499338	-5.65	0.26	13.19
11.80102085	42.07896291	-11.71	0.26	27.91
11.79444909	42.08198834	-11.41	0.26	14.91
11.8008605	42.08144953	-6.52	0.26	20.41
11.79628613	42.08154866	-8.55	0.26	18.48
11.79989036	42.07918132	-8.13	0.26	26.4
11.79027917	42.08700277	-9.17	0.26	24.41
11.80112022	42.07993872	-7.12	0.26	22.75
11.79240038	42.08707149	-6.06	0.26	20.22
11.78974127	42.08589219	-11.8	0.26	16.52
11.80125222	42.08168945	-5.01	0.26	21.77
11.79451035	42.0862914	-5.73	0.26	22.23
11.79249386	42.08711295	-5.9	0.26	19.95
11.80059424	42.08042982	-7.55	0.26	18.78
11.79569691	42.08508177	-6.17	0.26	14.4
11.80056205	42.08126673	-7.49	0.26	20.78
11.79485209	42.08552054	-6.44	0.26	17.59
11.8013796	42.08090921	-6.01	0.26	19.22
11.79071765	42.08632522	-7.62	0.26	15.64
11.79931271	42.07882556	-9.8	0.26	15.87
11.79273277	42.0872189	-5.66	0.26	23.45
11.80135315	42.08008216	-7.3	0.26	25.32
11.7899236	42.08686899	-10.75	0.26	21.24
11.79364866	42.08671871	-5.59	0.26	18.02
11.7922965	42.08702542	-5.91	0.26	17.97
11.79956427	42.07898049	-9.43	0.26	18.29
11.78980507	42.08682439	-11.54	0.26	18.17
11.80255677	42.07674819	-11.25	0.26	29.95
11.79970251	42.08167926	-7.18	0.26	27.74
11.79241076	42.0870761	-6.04	0.26	20.57
11.80094017	42.08064098	-7.26	0.26	28.26
11.79580178	42.08514253	-6	0.26	12.08
11.80074074	42.08232536	-4.39	0.26	15.87
11.80085117	42.08144382	-6.56	0.26	20.57
11.79879706	42.0821022	-7.3	0.26	10.97
11.79555391	42.0849989	-5.68	0.26	13.29
11.80076253	42.08053255	-7.5	0.26	16.37
11.79975992	42.07910099	-8.61	0.26	22.1
11.79486185	42.08552585	-6.39	0.26	17.61
11.7944583	42.08199417	-11.36	0.26	14.74
11.79036536	42.0870352	-8.95	0.26	20.81
11.79037614	42.08703926	-8.92	0.26	20.56
11.79035459	42.08703115	-8.98	0.26	21.12
11.79038691	42.08704331	-8.89	0.26	20.37
11.79950037	42.07976209	-7.35	0.26	13.26
11.79034381	42.08702709	-9	0.26	21.48
11.79039769	42.08704736	-8.85	0.26	20.23
11.80003622	42.08188694	-6.39	0.26	25.41
11.7897512	42.08680412	-11.72	0.26	16.5
11.80065013	42.07873218	-12.05	0.26	29.17
11.79248348	42.08710834	-5.92	0.26	20.15
11.79033304	42.08702304	-9.02	0.26	21.91
11.79040846	42.08705142	-8.79	0.26	20.16
11.7988527	42.08213677	-7.6	0.26	12.8
11.80097242	42.08151808	-6.29	0.26	20.87
11.79935952	42.08146582	-7.45	0.26	21.61
11.79242115	42.0870807	-6.02	0.26	20.86
11.7965582	42.08171341	-7.72	0.26	30.22
11.79629551	42.08155434	-8.48	0.26	17.92
11.79936879	42.08147159	-7.44	0.26	21.58
11.79935025	42.08146005	-7.45	0.26	21.62
11.79041924	42.08705547	-8.74	0.26	20.09
11.80021646	42.07938214	-7.25	0.26	25.83
11.79032226	42.08701899	-9.04	0.26	22.39
11.80069163	42.07967478	-7.59	0.26	21.76
11.80000275	42.08285128	-6.16	0.26	24.88
11.80093082	42.08063528	-7.33	0.26	28.42
11.79043001	42.08705953	-8.68	0.26	19.87
11.79989304	42.08000179	-7.23	0.26	19.02
11.79990919	42.08086686	-8.1	0.26	28.71
11.80205194	42.08051249	-5.45	0.26	16.75
11.79305478	42.0873617	-4.72	0.26	21.28
11.80084185	42.0814381	-6.59	0.26	20.77
11.79919586	42.08234997	-7	0.26	19.23
11.79943354	42.08057552	-6.49	0.26	22.52
11.79937806	42.08147736	-7.45	0.26	21.52
11.79031149	42.08701493	-9.06	0.26	22.93
11.80022629	42.08106108	-7.76	0.26	20.53
11.79934098	42.08145428	-7.45	0.26	21.61
11.79568738	42.08507624	-6.18	0.26	14.4
11.79044079	42.08706358	-8.61	0.26	19.6
11.79484233	42.08551522	-6.48	0.26	17.36
11.7944675	42.082	-11.31	0.26	14.57
11.79247309	42.08710374	-5.94	0.26	20.41
11.79243154	42.08708531	-5.99	0.26	21.11
11.79911706	42.07870507	-9.42	0.26	18.14
11.79556344	42.08500442	-5.81	0.26	13.41
11.79030071	42.08701088	-9.09	0.26	23.52
11.80089342	42.08061245	-7.33	0.26	27.24
11.79056185	42.08625612	-8.23	0.26	16.45
11.80136246	42.0800879	-7.26	0.26	25.12
11.78981585	42.08682845	-11.46	0.26	18.95
11.79045156	42.08706763	-8.54	0.26	19.29
11.80088407	42.08060674	-7.33	0.26	26.48
11.79985435	42.08275908	-6.42	0.26	22.51
11.79938733	42.08148313	-7.45	0.26	21.44
11.80090277	42.08061816	-7.37	0.26	27.87
11.79228612	42.08702082	-5.87	0.26	18.22
11.79487162	42.08553117	-6.37	0.26	17.58
11.79566693	42.08117371	-12.36	0.26	24.67
11.79933171	42.08144852	-7.46	0.26	21.57
11.80092147	42.08062957	-7.37	0.26	28.49
11.8002794	42.07850145	-13.83	0.26	19.64
11.79028994	42.08700682	-9.13	0.26	24.18
11.80087472	42.08060103	-7.33	0.26	25.56
11.7924627	42.08709913	-5.94	0.26	20.73
11.80083252	42.08143239	-6.62	0.26	21
11.7954681	42.08494918	-6.15	0.26	13.22
11.80091212	42.08062386	-7.38	0.26	28.34
11.7994711	42.07892311	-9.58	0.26	21.08
11.79630489	42.08156002	-8.42	0.26	17.44
11.79244193	42.08708992	-5.97	0.26	21.33
11.79979954	42.07994472	-6.93	0.26	22.76
11.79046234	42.08707169	-8.46	0.26	18.93
11.8040152	42.07697291	-7.28	0.26	21.44
11.80055272	42.08126102	-7.51	0.26	20.74
11.79581131	42.08514806	-5.98	0.26	11.56
11.79245231	42.08709452	-5.96	0.26	21.1
11.80086537	42.08059533	-7.37	0.26	24.5
11.79209888	42.08402148	-9.49	0.26	18.73
11.79274316	42.0872235	-5.72	0.26	22.81
11.79407913	42.08607519	-6.08	0.26	26.4
11.80188447	42.08121739	-4.85	0.26	25.92
11.7993966	42.0814889	-7.46	0.26	21.34
11.79932244	42.08144275	-7.45	0.26	21.51
11.8011109	42.07993298	-7.15	0.26	22.49
11.80483734	42.07821368	-7.03	0.26	10.81
11.79410922	42.08609028	-6.13	0.25	25.75
11.79939753	42.07969931	-7.54	0.25	13.27
11.79932203	42.0788313	-9.85	0.25	16.06
11.79447671	42.08200584	-11.28	0.25	14.38
11.7950083	42.08560559	-6.26	0.25	18.94
11.79567784	42.08507072	-6.2	0.25	14.39
11.79989968	42.07918705	-8.1	0.25	26.31
11.80085602	42.08058962	-7.46	0.25	23.29
11.79557297	42.08500995	-5.87	0.25	13.55
11.78982662	42.0868325	-11.39	0.25	19.64
11.80082319	42.08142668	-6.67	0.25	21.27
11.8036206	42.07672171	-7.45	0.25	22.39
11.79758902	42.08036398	-6.95	0.25	19.74
11.79488138	42.08553648	-6.34	0.25	17.56
11.80137178	42.08009364	-7.25	0.25	24.9
11.80070094	42.07968051	-7.62	0.25	21.51
11.80098175	42.08152379	-6.27	0.25	20.83
11.79047311	42.08707574	-8.37	0.25	18.45
11.78974043	42.08680007	-11.7	0.25	16.7
11.79631427	42.0815657	-8.37	0.25	17.05
11.78991282	42.08686493	-10.81	0.25	22.01
11.78986592	42.08594747	-10.83	0.25	20.63
11.79227573	42.08701621	-5.85	0.25	18.49
11.79483256	42.08550991	-6.49	0.25	17.06
11.79940587	42.08149467	-7.46	0.25	21.21
11.79931317	42.08143698	-7.45	0.25	21.43
11.80190133	42.0795109	-12.58	0.25	29.5
11.80206126	42.08051823	-5.46	0.25	16.76
11.80084667	42.08058391	-7.58	0.25	21.93
11.79363839	42.08671395	-5.62	0.25	17.88
11.80073147	42.08231959	-4.32	0.25	15.59
11.79978943	42.08271875	-6.33	0.25	21.63
11.80040916	42.07858221	-12.85	0.25	23.98
11.80181792	42.07945898	-12.5	0.25	20.83
11.79969324	42.0816735	-7.29	0.25	26.44
11.80194013	42.08044364	-5.27	0.25	21.16
11.79918659	42.08234421	-7.08	0.25	19.42
11.80318012	42.0764413	-9.51	0.25	24.26
11.7898374	42.08683656	-11.32	0.25	20.25
11.80081387	42.08142097	-6.71	0.25	21.58
11.79304439	42.08735709	-4.8	0.25	21.13
11.79717741	42.08208835	-6.79	0.25	13.94
11.79718679	42.08209403	-6.92	0.25	13.95
11.79878778	42.08209644	-7.21	0.25	10.57
11.8012429	42.08168374	-5.02	0.25	21.26
11.80077188	42.08053826	-7.55	0.25	15.39
11.79072804	42.08632983	-7.55	0.25	15.71
11.79716803	42.08208267	-6.7	0.25	13.92
11.79719617	42.08209971	-7.03	0.25	13.93
11.79632365	42.08157138	-8.35	0.25	16.76
11.79582085	42.08515358	-5.95	0.25	11.09
11.80391227	42.07761925	-8.76	0.25	25.25
11.80377489	42.07753097	-9.21	0.25	27.24
11.79566831	42.08506519	-6.21	0.25	14.39
11.79767244	42.0804159	-6.7	0.25	23.19
11.79670831	42.0818043	-7.69	0.25	23.04
11.80054339	42.0812553	-7.52	0.25	20.69
11.79610787	42.08144072	-10.06	0.25	18.03
11.80133616	42.08174086	-4.94	0.25	20.52
11.79558251	42.08501547	-5.91	0.25	13.7
11.79489114	42.0855418	-6.29	0.25	17.54
11.79999347	42.08284551	-6.23	0.25	23.15
11.79715865	42.08207699	-6.65	0.25	13.88
11.79048389	42.0870798	-8.3	0.25	17.95
11.79720556	42.08210539	-7.09	0.25	13.9
11.80083732	42.08057821	-7.68	0.25	20.43
11.79941514	42.08150043	-7.45	0.25	21.06
11.80004549	42.08189271	-6.32	0.25	24.84
11.7993039	42.08143121	-7.45	0.25	21.32
11.78990205	42.08686088	-10.88	0.25	22.24
11.78984817	42.08684061	-11.24	0.25	20.79
11.80137025	42.08090351	-5.95	0.25	18.78
11.79448592	42.08201167	-11.26	0.25	14.12
11.8013811	42.08009937	-7.26	0.25	24.66
11.79226534	42.0870116	-5.82	0.25	18.8
11.79989986	42.08086114	-8.2	0.25	28.16
11.79275355	42.08722811	-5.76	0.25	22.14
11.80064086	42.07872641	-12.1	0.25	28.53
11.80254761	42.07674231	-11.28	0.25	28.78
11.79633304	42.08157706	-8.33	0.25	16.56
11.79714926	42.08207131	-6.64	0.25	13.83
11.80022534	42.08298956	-5.19	0.25	26.53
11.79886198	42.08214254	-7.59	0.25	13.04
11.79721494	42.08211107	-7.11	0.25	13.85
11.80071026	42.07968625	-7.64	0.25	21.32
11.79545857	42.08494366	-6.16	0.25	13.11
11.78989127	42.08685683	-10.95	0.25	22.11
11.78985895	42.08684466	-11.16	0.25	21.24
11.80023562	42.08106679	-7.82	0.25	20.3
11.79450033	42.08628637	-5.75	0.25	22.23
11.80078123	42.08054396	-7.6	0.25	15.42
11.79796551	42.08256555	-6.63	0.25	14.19
11.7898805	42.08685277	-11.02	0.25	21.9
11.78986972	42.08684872	-11.09	0.25	21.61
11.79986363	42.08276484	-6.37	0.25	22.4
11.80256529	42.07604989	-11.27	0.25	28.38
11.7948228	42.08550459	-6.5	0.25	16.68
11.79990239	42.0800075	-7.39	0.25	18.47
11.80295989	42.07630109	-10.82	0.25	20.96
11.79634242	42.08158274	-8.28	0.25	16.44
11.80082797	42.0805725	-7.72	0.25	18.78
11.79933135	42.07883704	-9.88	0.25	16.27
11.79910774	42.07869933	-9.48	0.25	18.49
11.78972965	42.08679601	-11.68	0.25	16.8
11.80099107	42.0815295	-6.24	0.25	20.76
11.79713988	42.08206563	-6.65	0.25	13.76
11.79979019	42.07993901	-7.11	0.25	22.65
11.79946178	42.07891737	-9.58	0.25	21.21
11.79565877	42.08505967	-6.2	0.25	14.39
11.79490091	42.08554712	-6.23	0.25	17.53
11.79049466	42.08708385	-8.23	0.25	17.47
11.78975166	42.08589679	-11.74	0.25	16.72
11.79722432	42.08211676	-7.09	0.25	13.79
11.80110158	42.07992724	-7.18	0.25	22.22
11.79583038	42.08515911	-5.91	0.25	10.66
11.79929463	42.08142544	-7.45	0.25	21.19
11.80037374	42.08308176	-4.16	0.25	20.27
11.7963518	42.08158842	-8.21	0.25	16.42
11.79957359	42.07898623	-9.41	0.25	17.65
11.79225495	42.087007	-5.8	0.25	19.13
11.79960394	42.08260351	-6.69	0.25	15.19
11.80207058	42.08052397	-5.51	0.25	16.82
11.79559204	42.085021	-5.94	0.25	13.86
11.80079058	42.08054967	-7.64	0.25	15.51
11.79029178	42.08613634	-7.33	0.25	18.31
11.79964805	42.0807069	-8.33	0.25	25.04
11.79975061	42.07909525	-8.72	0.25	21.03
11.79917731	42.08233845	-7.15	0.25	19.67
11.79406911	42.08607016	-6.12	0.25	25.41
11.79636118	42.08159411	-8.14	0.25	16.49
11.8031704	42.07714252	-9.68	0.25	23.03
11.79938818	42.0796936	-7.55	0.25	13.03
11.799909	42.07919279	-8.05	0.25	26.19
11.80053407	42.08124959	-7.52	0.25	20.65
11.79907913	42.08035844	-6.09	0.25	8.23
11.80058489	42.08042412	-7.55	0.25	17.88
11.80139041	42.08010511	-7.3	0.25	24.34
11.79499854	42.08560027	-6.24	0.25	18.7
11.79303401	42.08735249	-4.89	0.25	20.99
11.79449513	42.0820175	-11.23	0.25	13.81
11.79942441	42.0815062	-7.44	0.25	20.8
11.7978393	42.08051974	-6.57	0.25	17.08
11.798444	42.08285527	-7.77	0.25	14.16
11.7972337	42.08212244	-7.02	0.25	13.71
11.80402438	42.07697875	-7.29	0.25	20.94
11.80081862	42.08056679	-7.72	0.25	16.98
11.80079993	42.08055538	-7.68	0.25	15.67
11.80071958	42.07969199	-7.64	0.25	21.19
11.79362813	42.08670919	-5.7	0.25	17.73
11.79564924	42.08505414	-6.17	0.25	14.39
11.79491067	42.08555243	-6.2	0.25	17.53
11.8007222	42.08231382	-4.26	0.25	15.34
11.79208912	42.08401617	-9.59	0.25	17.69
11.78984791	42.08745982	-9.86	0.25	20.74
11.79050544	42.0870879	-8.16	0.25	17.02
11.79411925	42.0860953	-6.05	0.25	24.43
11.80020714	42.07937641	-7.32	0.25	24.05
11.79224457	42.08700239	-5.78	0.25	19.5
11.80122065	42.0808122	-6.92	0.25	17.06
11.7898366	42.08745669	-9.91	0.25	20.89
11.79276393	42.08723272	-5.8	0.25	21.44
11.80080928	42.08056109	-7.71	0.25	15.88
11.79583991	42.08516463	-5.88	0.25	10.27
11.79968397	42.08166773	-7.36	0.25	25.09
11.7898253	42.08745355	-9.95	0.25	21.04
11.79481304	42.08549927	-6.51	0.25	16.22
11.78981399	42.08745041	-9.99	0.25	21.19
11.79950972	42.07976779	-7.33	0.25	12.75
11.78980268	42.08744728	-10.04	0.25	21.34
11.79906981	42.08035273	-6.04	0.25	8.2
11.79560157	42.08502652	-5.92	0.25	14.05
11.79544904	42.08493813	-6.13	0.25	13.03
11.78979137	42.08744414	-10.09	0.25	21.49
11.78971888	42.08679196	-11.68	0.25	16.81
11.7999842	42.08283975	-6.27	0.25	21.36
11.8010004	42.08153521	-6.2	0.25	20.66
11.79724308	42.08212812	-6.94	0.25	13.63
11.79073843	42.08633443	-7.46	0.25	15.76
11.78978007	42.08744101	-10.13	0.25	21.59
11.80189382	42.0812231	-4.86	0.25	25.21
11.78985553	42.08594286	-10.94	0.25	20.27
11.79989053	42.08085543	-8.29	0.25	27.57
11.79943368	42.08151197	-7.43	0.25	20.45
11.79837832	42.0828155	-7.7	0.25	15.42
11.79492043	42.08555775	-6.21	0.25	17.54
11.79928536	42.08141967	-7.45	0.25	20.92
11.79563971	42.08504862	-6	0.25	14.4
11.79916804	42.08233269	-7.22	0.25	19.97
11.79223418	42.08699779	-5.74	0.25	19.9
11.80024494	42.08107251	-7.87	0.25	20.17
11.799678	42.07987052	-7.76	0.25	21.99
11.80228488	42.08065594	-5.15	0.25	25.27
11.80052474	42.08124388	-7.52	0.25	20.6
11.78976876	42.08743787	-10.17	0.25	21.49
11.79051621	42.08709196	-8.11	0.25	16.6
11.80139973	42.08011085	-7.34	0.25	23.92
11.80072889	42.07969773	-7.64	0.25	21.12
11.79934066	42.07884278	-9.88	0.25	16.53
11.80350928	42.07736029	-9.58	0.25	16.48
11.79978085	42.0799333	-7.33	0.25	22.53
11.79450434	42.08202334	-11.2	0.25	13.46
11.79944295	42.08151774	-7.42	0.25	20.11
11.79565755	42.08116803	-12.42	0.25	24.09
11.7998729	42.08277061	-6.38	0.25	22.15
11.79584945	42.08517015	-5.86	0.25	9.93
11.79968735	42.07987623	-7.73	0.25	21.89
11.78965568	42.08740652	-10.66	0.25	21.48
11.78966699	42.08740965	-10.63	0.25	21.46
11.79877851	42.08209068	-7.11	0.25	10.17
11.79945247	42.07891163	-9.59	0.25	21.34
11.78975745	42.08743474	-10.22	0.25	21.4
11.7896783	42.08741279	-10.6	0.25	21.43
11.80207989	42.08052971	-5.55	0.25	16.94
11.7896896	42.08741593	-10.55	0.25	21.39
11.78970091	42.08741906	-10.5	0.25	21.34
11.79945222	42.08152351	-7.38	0.25	19.8
11.78964437	42.08740338	-10.69	0.25	21.24
11.80103012	42.07896868	-11.78	0.25	26.72
11.78974614	42.0874316	-10.28	0.25	21.32
11.78971222	42.0874222	-10.45	0.25	21.28
11.79887125	42.0821483	-7.58	0.25	13.26
11.79302362	42.08734788	-4.95	0.25	20.87
11.79937883	42.07968789	-7.55	0.25	12.84
11.80109226	42.0799215	-7.2	0.25	21.94
11.78973484	42.08742847	-10.34	0.25	21.24
11.79637056	42.08159979	-8.06	0.25	16.44
11.7996967	42.07988194	-7.73	0.25	21.83
11.78972353	42.08742533	-10.39	0.25	21.21
11.79055146	42.08625151	-8.19	0.25	15.85
11.8004166	42.08032139	-7.59	0.25	23.14
11.8019106	42.07951666	-12.58	0.25	29.54
11.78963307	42.08740025	-10.72	0.25	21
11.79946149	42.08152928	-7.33	0.25	19.51
11.80134549	42.08174657	-4.91	0.25	19.94
11.79222379	42.08699318	-5.73	0.25	20.33
11.80253845	42.07673642	-11.32	0.25	27.59
11.79563017	42.08504309	-5.89	0.25	14.4
11.7949302	42.08556306	-6.21	0.25	17.55
11.79991174	42.0800132	-7.57	0.25	18.13
11.78962176	42.08739711	-10.74	0.25	20.74
11.79947076	42.08153505	-7.28	0.25	19.26
11.80193082	42.0804379	-5.26	0.25	21.48
11.79966865	42.07986482	-7.8	0.25	21.76
11.80063159	42.07872065	-12.19	0.25	27.84
11.79561111	42.08503205	-5.9	0.25	14.25
11.8013609	42.0808978	-5.91	0.25	18.35
11.80005476	42.08189847	-6.26	0.25	24.11
11.79970605	42.07988764	-7.75	0.25	21.8
11.80351844	42.07736617	-9.51	0.25	16.85
11.79277432	42.08723732	-5.74	0.25	20.7
11.79909843	42.07869359	-9.52	0.25	18.72
11.79405908	42.08606514	-6.13	0.25	24.39
11.79948003	42.08154082	-7.22	0.25	19.03
11.79991831	42.07919853	-8	0.25	26.05
11.79498878	42.08559496	-6.25	0.25	18.44
11.79052699	42.08709601	-8.05	0.25	16.21
11.79480327	42.08549396	-6.51	0.25	15.69
11.79585898	42.08517568	-5.83	0.25	9.63
11.80073821	42.07970346	-7.65	0.25	21.11
11.78961045	42.08739398	-10.77	0.25	20.47
11.79361787	42.08670442	-5.77	0.25	17.56
11.80123357	42.08167802	-5.02	0.25	20.55
11.80392143	42.07762514	-8.79	0.25	24.21
11.79906048	42.08034701	-6	0.25	8.16
11.7897081	42.08678791	-11.68	0.25	16.72
11.7994893	42.08154658	-7.16	0.25	18.84
11.7997154	42.07989335	-7.79	0.25	21.81
11.79562064	42.08503757	-5.88	0.25	14.37
11.80361143	42.07671587	-7.54	0.25	20.7
11.79221341	42.08698857	-5.74	0.25	20.8
11.79949857	42.08155235	-7.12	0.25	18.67
11.80043148	42.08118676	-7.47	0.25	21.59
11.7954395	42.08493261	-6.1	0.25	12.97
11.78959914	42.08739084	-10.8	0.25	20.19
11.80071293	42.08230805	-4.19	0.25	15.11
11.79950784	42.08155812	-7.09	0.25	18.54
11.80140905	42.08011659	-7.39	0.25	23.39
11.80100973	42.08154093	-6.16	0.25	20.52
11.79451355	42.08202917	-11.19	0.25	13.07
11.7944903	42.08628134	-5.79	0.25	22.15
11.79951711	42.08156389	-7.08	0.25	18.43
11.79952638	42.08156966	-7.11	0.25	18.36
11.79493996	42.08556838	-6.19	0.24	17.57
11.80023462	42.08299533	-4.98	0.24	25.69
11.78958783	42.08738771	-10.82	0.24	19.9
11.79953565	42.08157543	-7.16	0.24	18.31
11.79972475	42.07989906	-7.82	0.24	21.85
11.79586851	42.0851812	-5.8	0.24	9.37
11.79954492	42.0815812	-7.21	0.24	18.3
11.7997715	42.0799276	-7.57	0.24	22.43
11.8035276	42.07737206	-9.44	0.24	17.27
11.79220302	42.08698397	-5.72	0.24	21.27
11.79207935	42.08401085	-9.69	0.24	16.76
11.80074753	42.0797092	-7.66	0.24	21.17
11.7996747	42.08166196	-7.43	0.24	23.7
11.80051541	42.08123817	-7.52	0.24	20.59
11.79936948	42.07968219	-7.55	0.24	12.71
11.80025427	42.08107822	-7.93	0.24	20.07
11.79053776	42.08710007	-8	0.24	15.84
11.79055931	42.08710817	-7.91	0.24	15.89
11.78957653	42.08738457	-10.85	0.24	19.6
11.79057009	42.08711223	-7.88	0.24	16.02
11.80403355	42.07698459	-7.31	0.24	20.46
11.79934998	42.07884852	-9.88	0.24	16.81
11.8016513	42.08026577	-6.53	0.24	18.5
11.79725247	42.0821338	-6.87	0.24	13.63
11.80164198	42.08026003	-6.57	0.24	18.24
11.79944315	42.0789059	-9.63	0.24	21.49
11.80042215	42.08118104	-7.46	0.24	21.54
11.79301323	42.08734327	-4.99	0.24	20.76
11.7995829	42.07899197	-9.36	0.24	16.96
11.79942421	42.0805698	-6.57	0.24	21.81
11.79988121	42.08084972	-8.38	0.24	26.95
11.7997341	42.07990477	-7.84	0.24	21.93
11.79978016	42.08271299	-6.29	0.24	21.24
11.78976205	42.0859014	-11.67	0.24	16.93
11.79988218	42.08277637	-6.43	0.24	21.75
11.7971305	42.08205995	-6.66	0.24	13.46
11.79974129	42.07908951	-8.82	0.24	19.9
11.80180865	42.07945321	-12.48	0.24	19.77
11.79997493	42.08283399	-6.28	0.24	19.5
11.79054854	42.08710412	-7.95	0.24	15.75
11.79494972	42.08557369	-6.2	0.24	17.63
11.79908846	42.08036415	-6.09	0.24	8.22
11.80166061	42.08027151	-6.49	0.24	18.77
11.79058086	42.08711628	-7.87	0.24	16.12
11.79074881	42.08633904	-7.38	0.24	15.8
11.79412928	42.08610033	-6.04	0.24	23.1
11.79802527	42.07971291	-8.02	0.24	23.47
11.80208921	42.08053544	-5.6	0.24	17.01
11.80163266	42.08025429	-6.63	0.24	18
11.78956522	42.08738144	-10.87	0.24	19.29
11.79219263	42.08697936	-5.69	0.24	21.6
11.79915876	42.08232692	-7.29	0.24	19.81
11.80350012	42.0773544	-9.6	0.24	16.06
11.79955419	42.08158696	-7.27	0.24	18.47
11.79587805	42.08518673	-5.77	0.24	9.42
11.78969733	42.08678385	-11.68	0.24	16.53
11.8004408	42.08119247	-7.49	0.24	21.43
11.79803459	42.07971862	-8.07	0.24	23.67
11.79792272	42.08057166	-7.02	0.24	12.05
11.79497901	42.08558964	-6.25	0.24	18.16
11.80022026	42.08020154	-8.18	0.24	22.58
11.79495949	42.08557901	-6.22	0.24	17.76
11.79974345	42.07991047	-7.85	0.24	22.05
11.79496925	42.08558432	-6.24	0.24	17.94
11.79278471	42.08724193	-5.63	0.24	19.94
11.79479351	42.08548864	-6.47	0.24	15.08
11.80075685	42.07971494	-7.66	0.24	21.28
11.80041842	42.07858797	-12.84	0.24	21.87
11.79452276	42.082035	-11.2	0.24	12.64
11.80353676	42.07737795	-9.48	0.24	17.73
11.78955391	42.0873783	-10.88	0.24	18.97
11.80141837	42.08012233	-7.45	0.24	22.76
11.79542997	42.08492708	-6.12	0.24	12.94
11.79202077	42.08397896	-9.97	0.24	13.06
11.79059164	42.08712034	-7.86	0.24	16.2
11.79804392	42.07972434	-8.13	0.24	23.76
11.80166993	42.08027725	-6.45	0.24	19.88
11.80162335	42.08024856	-6.67	0.24	17.77
11.79597653	42.08136118	-10.9	0.24	15.9
11.79360761	42.08669966	-5.83	0.24	17.38
11.8031893	42.07644714	-9.51	0.24	23.48
11.79936013	42.07967648	-7.55	0.24	12.64
11.78984514	42.08593825	-11.05	0.24	19.91
11.80108295	42.07991576	-7.22	0.24	21.92
11.79218224	42.08697475	-5.67	0.24	21.3
11.79976215	42.07992189	-7.74	0.24	22.34
11.80057554	42.08041841	-7.55	0.24	16.97
11.80041282	42.08117533	-7.47	0.24	21.47
11.79927609	42.0814139	-7.45	0.24	20.56
11.80101905	42.08154664	-6.11	0.24	20.35
11.79905116	42.0803413	-5.99	0.24	8.12
11.79888053	42.08215406	-7.57	0.24	13.44
11.80019782	42.07937067	-7.38	0.24	22.36
11.79030217	42.08614095	-7.28	0.24	18.27
11.79201101	42.08397364	-9.98	0.24	12.58
11.7997528	42.07991618	-7.82	0.24	22.2
11.80491977	42.07826665	-7.19	0.24	15.44
11.80135482	42.08175229	-4.87	0.24	19.5
11.79992763	42.07920427	-7.94	0.24	25.75
11.7895426	42.08737517	-10.89	0.24	18.64
11.79992108	42.08001891	-7.74	0.24	17.82
11.79404905	42.08606011	-6.05	0.24	23.33
11.80036446	42.083076	-4.29	0.24	20.3
11.80393059	42.07763102	-8.82	0.24	23.58
11.79588758	42.08519225	-5.72	0.24	9.47
11.7996593	42.07985911	-7.83	0.24	20.99
11.80167925	42.08028298	-6.42	0.24	21.28
11.80050609	42.08123245	-7.53	0.24	20.6
11.80076616	42.07972068	-7.66	0.24	21.45
11.80070366	42.08230228	-4.14	0.24	14.89
11.79203054	42.08398427	-9.95	0.24	13.55
11.79932273	42.07965365	-7.62	0.24	12.86
11.79805324	42.07973005	-8.19	0.24	23.75
11.79768171	42.08042167	-6.66	0.24	22.54
11.79956346	42.08159273	-7.33	0.24	18.65
11.79876923	42.08208491	-7	0.24	9.79
11.79300284	42.08733867	-5.07	0.24	20.67
11.79966543	42.08165619	-7.46	0.24	22.81
11.79965737	42.08071262	-8.37	0.24	24.58
11.79935078	42.07967077	-7.56	0.24	12.61
11.79943383	42.07890016	-9.71	0.24	21.64
11.80168857	42.08028872	-6.4	0.24	22.78
11.80252929	42.07673053	-11.35	0.24	26.35
11.79217186	42.08697015	-5.66	0.24	20.94
11.7895313	42.08737203	-10.89	0.24	18.3
11.8017072	42.0803002	-6.36	0.24	25.45
11.79060241	42.08712439	-7.84	0.24	16.26
11.79933208	42.07965936	-7.6	0.24	12.73
11.80161403	42.08024282	-6.72	0.24	17.56
11.80169788	42.08029446	-6.38	0.24	24.36
11.80190317	42.08122881	-4.86	0.24	24.51
11.78968655	42.0867798	-11.68	0.24	16.25
11.79908911	42.07868785	-9.54	0.24	18.81
11.80045013	42.08119818	-7.52	0.24	21.24
11.79200125	42.08396833	-10.01	0.24	12.07
11.8002636	42.08108393	-7.99	0.24	19.97
11.80354592	42.07738383	-9.5	0.24	18.24
11.79934143	42.07966506	-7.58	0.24	12.65
11.80171652	42.08030593	-6.35	0.24	26.05
11.79654882	42.08170773	-7.72	0.24	29.27
11.80317956	42.07714841	-9.7	0.24	21.83
11.79453196	42.08204084	-11.19	0.24	12.32
11.79627447	42.08053486	-10.04	0.24	14.77
11.79713696	42.08107076	-6.69	0.24	8.48
11.79989145	42.08278213	-6.47	0.24	21.21
11.80077548	42.07972642	-7.65	0.24	21.68
11.7993593	42.07885425	-9.89	0.24	17.13
11.79726185	42.08213948	-6.76	0.24	13.67
11.79996565	42.08282823	-6.27	0.24	18.8
11.79638576	42.08060401	-9.45	0.24	11.16
11.79951907	42.0797735	-7.31	0.24	12.22
11.79542044	42.08492156	-6.14	0.24	12.93
11.79806257	42.07973576	-8.25	0.24	23.65
11.79589711	42.08519778	-5.69	0.24	9.51
11.8004035	42.08116962	-7.51	0.24	21.37
11.79987188	42.08084401	-8.44	0.24	26.3
11.79993695	42.07921001	-7.87	0.24	24.64
11.79206959	42.08400554	-9.78	0.24	15.93
11.80142768	42.08012806	-7.5	0.24	22.02
11.7981813	42.08269621	-7.55	0.24	13.87
11.80135155	42.08089209	-5.88	0.24	17.91
11.78951999	42.0873689	-10.9	0.24	17.97
11.8019215	42.08043216	-5.29	0.24	21.77
11.79801594	42.0797072	-7.98	0.24	22.14
11.80172584	42.08031167	-6.33	0.24	26.51
11.79216147	42.08696554	-5.63	0.24	20.59
11.7927951	42.08724654	-5.56	0.24	19.14
11.79478375	42.08548333	-6.44	0.24	14.4
11.80049676	42.08122674	-7.54	0.24	20.64
11.79757975	42.08035821	-7	0.24	18.27
11.7920403	42.08398959	-9.93	0.24	14.09
11.80062232	42.07871488	-12.28	0.24	27.12
11.8007848	42.07973215	-7.63	0.24	21.97
11.80191987	42.07952243	-12.59	0.24	29.4
11.79994626	42.07921574	-7.81	0.24	23.75
11.79993043	42.08002462	-7.81	0.24	17.7
11.7907592	42.08634365	-7.31	0.24	15.81
11.80122424	42.08167231	-5.03	0.24	19.83
11.80045945	42.08120389	-7.55	0.24	21.07
11.79995558	42.07922148	-7.76	0.24	23.1
11.79931338	42.07964794	-7.65	0.24	12.92
11.79359735	42.0866949	-5.88	0.24	17.18
11.80102838	42.08155235	-6.08	0.24	20.15
11.79564816	42.08116235	-12.48	0.24	23.43
11.80160471	42.08023708	-6.76	0.24	17.37
11.79061319	42.08712844	-7.82	0.24	16.29
11.79965616	42.08165042	-7.49	0.24	22.11
11.79454117	42.08204667	-11.19	0.24	12.32
11.80081275	42.07974937	-7.58	0.24	22.46
11.79199149	42.08396301	-10.03	0.24	11.55
11.79957273	42.0815985	-7.38	0.24	18.79
11.7999649	42.07922722	-7.72	0.24	22.48
11.80482818	42.07820779	-7.04	0.24	10.38
11.80079411	42.07973789	-7.62	0.24	22.33
11.80355508	42.07738972	-9.48	0.24	18.8
11.79671035	42.08080569	-8.3	0.24	11.62
11.79671769	42.08180998	-7.67	0.24	20.89
11.79942452	42.07889442	-9.79	0.24	21.82
11.78967578	42.08677574	-11.69	0.24	15.88
11.78950868	42.08736576	-10.89	0.24	17.63
11.80048743	42.08122103	-7.56	0.24	20.71
11.79215108	42.08696093	-5.62	0.24	20.24
11.80173515	42.08031741	-6.31	0.24	26.81
11.79914949	42.08232116	-7.33	0.24	19.43
11.80069439	42.08229651	-4.1	0.24	14.5
11.80024389	42.08300109	-4.64	0.24	24.91
11.79205006	42.0839949	-9.9	0.24	14.65
11.80136414	42.081758	-4.81	0.24	19.22
11.80404273	42.07699044	-7.32	0.24	20
11.7980719	42.07974147	-8.31	0.24	23.43
11.80123	42.0808179	-6.79	0.24	16.2
11.80046878	42.08120961	-7.57	0.24	20.92
11.79590665	42.0852033	-5.68	0.24	9.54
11.80080343	42.07974363	-7.6	0.24	22.66
11.79993978	42.08003032	-7.85	0.24	17.67
11.79637995	42.08160547	-8	0.24	16.18
11.79448027	42.08627631	-5.8	0.24	21.92
11.80047811	42.08121532	-7.57	0.24	20.8
11.79997421	42.07923296	-7.67	0.24	21.9
11.79205983	42.08400022	-9.85	0.24	15.25
11.79671962	42.08081146	-8.22	0.24	11.72
11.79054107	42.08624691	-8.13	0.24	15.13
11.7954109	42.08491603	-6.13	0.24	12.94
11.79403902	42.08605508	-5.92	0.24	22.23
11.79609849	42.08143504	-10.17	0.24	16.88
11.80295071	42.07629525	-10.91	0.24	19.99
11.79299246	42.08733406	-5.14	0.24	20.67
11.80027292	42.08108964	-8.04	0.24	19.9
11.79995638	42.08282247	-6.27	0.24	18.3
11.80107363	42.07991003	-7.25	0.24	21.96
11.79904183	42.08033559	-5.99	0.24	8.08
11.80209853	42.08054118	-5.63	0.24	16.99
11.79727123	42.08214516	-6.62	0.24	13.81
11.80039417	42.08116391	-7.56	0.24	21.26
11.79455038	42.0820525	-11.19	0.24	12.33
11.79990073	42.08278789	-6.52	0.24	20.52
11.79959222	42.0789977	-9.3	0.24	16.22
11.79714623	42.08107652	-6.67	0.24	8.41
11.7988898	42.08215982	-7.56	0.24	13.6
11.79964689	42.08164465	-7.51	0.24	21.49
11.80082207	42.07975511	-7.56	0.24	22.13
11.79973197	42.07908377	-8.88	0.24	18.71
11.80103939	42.07897445	-11.85	0.24	25.7
11.79712768	42.081065	-6.7	0.24	8.36
11.799582	42.08160427	-7.43	0.24	18.9
11.801437	42.0801338	-7.54	0.24	21.19
11.79280548	42.08725114	-5.52	0.24	18.42
11.79214069	42.08695633	-5.63	0.24	19.9
11.80393975	42.07763691	-8.86	0.24	22.92
11.78949737	42.08736262	-10.88	0.24	17.28
11.78977243	42.08590601	-11.61	0.24	17.14
11.79998353	42.0792387	-7.63	0.24	21.37
11.79936861	42.07885999	-9.89	0.24	17.51
11.78983476	42.08593365	-11.15	0.24	19.55
11.79828696	42.08178528	-5.96	0.24	19.67
11.79926682	42.08140813	-7.46	0.24	20.18
11.80174447	42.08032315	-6.3	0.24	26.95
11.80360225	42.07671003	-7.65	0.24	18.94
11.80159539	42.08023134	-6.79	0.24	17.19
11.7994152	42.07888868	-9.87	0.24	21.63
11.79930403	42.07964224	-7.68	0.24	12.96
11.79964996	42.0798534	-7.85	0.24	20.11
11.79062396	42.0871325	-7.81	0.24	16.31
11.79827769	42.08177952	-5.9	0.24	19.54
11.7941393	42.08610536	-6.01	0.24	21.49
11.79845338	42.08286095	-7.7	0.24	13.35
11.80349096	42.07734852	-9.59	0.24	15.66
11.79829624	42.08179104	-6.02	0.24	19.73
11.789665	42.08677169	-11.7	0.24	15.4
11.80356424	42.0773956	-9.38	0.24	19.4
11.7967289	42.08081722	-8.13	0.24	11.73
11.79198172	42.08395769	-10.05	0.24	11.01
11.79961321	42.08260927	-6.68	0.24	14.49
11.79591618	42.08520882	-5.68	0.24	9.56
11.79994913	42.08003603	-7.86	0.24	17.5
11.80006403	42.08190424	-6.19	0.24	22.59
11.79986256	42.08083829	-8.48	0.24	25.61
11.79800661	42.07970149	-7.96	0.24	20.78
11.79963762	42.08163888	-7.52	0.24	20.93
11.79358708	42.08669014	-5.91	0.24	16.96
11.79455959	42.08205834	-11.18	0.24	12.35
11.80103771	42.08155806	-6.04	0.24	19.92
11.79959127	42.08161004	-7.46	0.24	19.08
11.79540137	42.08491051	-6.09	0.24	12.98
11.80137347	42.08176371	-4.75	0.24	19.09
11.7996667	42.08071833	-8.43	0.24	24.5
11.79907979	42.07868211	-9.55	0.24	18.76
11.79213031	42.08695172	-5.65	0.24	19.57
11.79670107	42.08079993	-8.37	0.23	11.48
11.79281587	42.08725575	-5.5	0.23	17.92
11.79937793	42.07886573	-9.92	0.23	18.43
11.78948607	42.08735949	-10.88	0.23	16.93
11.80257447	42.07605573	-11.53	0.23	27.16
11.79830551	42.0817968	-6.09	0.23	19.74
11.79941488	42.08056409	-6.69	0.23	21.41
11.79999285	42.07924443	-7.58	0.23	20.88
11.79940588	42.07888294	-9.93	0.23	20.89
11.80252013	42.07672465	-11.39	0.23	25.14
11.80083138	42.07976084	-7.54	0.23	21.8
11.79357682	42.08668538	-6	0.23	16.92
11.8001885	42.07936493	-7.43	0.23	20.76
11.79962835	42.08163311	-7.53	0.23	20.43
11.79076959	42.08634825	-7.25	0.23	15.81
11.79960054	42.08161581	-7.49	0.23	19.32
11.79875996	42.08207915	-6.89	0.23	9.4
11.7999471	42.0828167	-6.31	0.23	17.97
11.79938725	42.07887147	-9.95	0.23	19.29
11.79939656	42.07887721	-9.96	0.23	20.12
11.79783003	42.08051397	-6.52	0.23	16.99
11.79961908	42.08162735	-7.52	0.23	19.99
11.80068512	42.08229074	-4.06	0.23	14.01
11.79960981	42.08162158	-7.51	0.23	19.63
11.79991	42.08279365	-6.52	0.23	19.69
11.80056619	42.0804127	-7.53	0.23	16.05
11.79356656	42.08668062	-6.08	0.23	16.87
11.80038484	42.08115819	-7.62	0.23	21.12
11.79477398	42.08547801	-6.42	0.23	14.44
11.7945688	42.08206417	-11.18	0.23	12.39
11.80028225	42.08109536	-8.07	0.23	19.83
11.79728061	42.08215084	-6.47	0.23	14.01
11.80035519	42.08307023	-4.4	0.23	20.38
11.79031256	42.08614556	-7.25	0.23	18.15
11.79795612	42.08255987	-6.65	0.23	13.69
11.80175379	42.08032889	-6.29	0.23	26.95
11.80179938	42.07944745	-12.47	0.23	18.74
11.79715551	42.08108228	-6.66	0.23	8.37
11.78965423	42.08676764	-11.71	0.23	14.93
11.79211992	42.08694711	-5.65	0.23	19.25
11.80144632	42.08013954	-7.58	0.23	20.25
11.8013828	42.08176942	-4.69	0.23	19.12
[truncated: 1,052 more rows]
