# Supplementary material for: An integrated approach for the benthic habitat mapping based on innovative surveying technologies and ecosystem functioning measurements
Source: Sci Rep. 2024 Mar 11;14:5888. doi: 10.1038/s41598-024-56662-6 (PMC10928125; doi:10.1038/s41598-024-56662-6)
Supplement: Supplementary file 2 — Supplementary Table 2. [file 41598_2024_56662_MOESM2_ESM.csv]

LEGEND
Title	Characteristics of Posidonia oceanica identified inside the benthic chambers
First column	Identification letter of each benthic chamber incubation
Second and third column	Geographical coordinates (WGS84)
Fourth column	Number of Posidonia oceanica shoots counted inside the benthic chamber
Fifth column	Average length of Posidonia oceanica shoots inside the benthic chamber
Benthic_chamber_incubations	Latitude_(N)	Longitude_(E)	Number_of_P_oceanica_shoots_within_benthic_chamber	Average_P_oceanica_shoots_lenght_(m)
A	42.076731	11.804521	37	0.28
B	42.076731	11.804521	33	0.23
C	42.076731	11.804521	36	0.38
G	42.076731	11.804521	95	0.49
H	42.076731	11.804521	58	0.44
I	42.076731	11.804521	95	0.5
D	42.087079	11.790225	73	0.35
E	42.087079	11.790225	52	0.26
F	42.087079	11.790225	45	0.5
